# Supplementary material for: Dynamic EBF1 occupancy directs sequential epigenetic and transcriptional events in B-cell programming
Source: Genes Dev. 2018 Jan 15;32(2):96–111. doi: 10.1101/gad.309583.117 (PMC5830932; doi:10.1101/gad.309583.117)
Supplement: Supplemental Material [file supp_gad.309583.117_Supplemental_Table_S1.xlsx]

## Sheet: cluster U1
Table S1. More than 10-fold deregulated genes: cluster U1
		RNA expression (FPKM)
Locus	Gene symbol	0hrs	24hrs	72hrs	pro-B	Fold change (0hrs vs. pro-B)	EBF1 occupancy	Pax5 co-occupancy	Pax5 regulation
chr6:55284982-55298549	Aqp1	0.439217	14.0376	14.1614	34.2384	77.9533	persistent	No	No
chr7:4877425-4896415	Ssc5d	0.305802	23.271	12.2996	21.8693	71.5146	persistent	No	No
chr14:71250233-71273761	2410012E07Rik	0.0776992	2.37384	2.56926	2.50428	32.2304	persistent	No	No
chr16:17979415-17981358	Vpreb2	17.5411	203.237	213.683	532.901	30.3801	persistent	No	No
chr16:5086383-5132590	Ppl	0.105054	16.1529	4.90603	3.16767	30.1528	persistent and transient	No	No
chr19:3409909-3414620	Gal	0.391267	12.5716	21.9328	11.1332	28.4542	persistent and transient	No	No
chr12:115419831-115429457	N.A.	0.0532155	0.754985	1.0525	1.30702	24.5609	persistent	EBF1-dependent Pax5 occupancy	No
chr16:16860763-16864078	Igll1	51.1636	659.384	734.47	1234.44	24.1273	persistent	EBF1-dependent Pax5 occupancy	Activated Pax5 targets
chr2:84836708-84875991	P2rx3	1.69931	21.4392	21.6387	36.1238	21.2579	persistent	No	No
chr1:137732910-137748981	Tnnt2	1.67331	31.823	54.3006	34.9858	20.9081	persistent	No	No
chr14:32031054-32043583	Sema3g	0.0992312	1.6019	2.82341	1.96174	19.7694	persistent and transient	No	No
chr7:148483074-148551009	Eps8l2	1.24441	33.596	28.9292	24.4847	19.6757	transient	No	No
chr5:137217632-137358977	Col26a1	0.307182	27.5461	35.3133	5.57026	18.1334	persistent	No	No
chr9:90057805-90095111	Adamts7	0.151751	3.18065	2.85762	2.69791	17.7785	persistent	No	No
	N.A. = Not annotated in mm9

## Sheet: cluster U2
Table S1. More than 10-fold deregulated genes: cluster U2
		RNA expression (FPKM)
Locus	Gene symbol	0hrs	24hrs	72hrs	pro-B	Fold change (0hrs vs. pro-B)	EBF1 occupancy	Pax5 co-occupancy	Pax5 regulation
chr1:133999048-134002633	N.A.	0.0912051	0.768528	0.476359	8.98578	98.5228	persistent	EBF1-dependent Pax5 occupancy	No
chr7:112706978-112730167	Apbb1	0.722475	2.43139	3.88093	32.928	45.5767	persistent	No	No
chr2:24424573-24447694	N.A.	0.645406	4.13888	5.92907	22.1018	34.2448	persistent	No	No
chr2:35587001-35593272	N.A.	0.172178	1.18162	1.2969	5.2934	30.7438	persistent and transient	EBF1-dependent Pax5 occupancy	No
chr11:24097942-24174247	N.A.	0.291114	2.34496	2.1908	8.15283	28.0056	persistent	EBF1-independent Pax5 occupancy	No
chr10:119578709-119638604	Irak3	0.0651282	0.223247	0.267855	1.76489	27.0987	transient	No	No
chr8:85913565-85952427	Clgn	1.18456	4.40612	7.17593	31.5758	26.6561	persistent	No	No
chr15:101122895-101128314	6030408B16Rik	0.613762	5.42646	5.06696	15.3887	25.0727	transient	No	No
chr16:94010696-94016600	N.A.	0.123386	1.01508	1.1999	3.09154	25.0558	persistent and transient	No	No
chr8:125930981-125934647	Mc1r	2.08291	8.77702	3.38356	50.9096	24.4416	persistent and transient	EBF1-independent Pax5 occupancy	Activated Pax5 targets
chr16:30065174-30067882	Hes1	1.75111	13.5433	12.4206	42.3515	24.1855	persistent and transient	No	No
chr1:72205806-72258881	Mreg	0.597607	3.66402	4.1207	13.19	22.0714	persistent	No	No
chr11:106172654-106175843	Cd79b	15.9685	62.9105	95.0571	341.728	21.4001	persistent	No	No
chr15:84389510-84407607	N.A.	0.595727	2.47735	1.01463	12.49	20.966	persistent	No	No
chr6:127348346-127360993	N.A.	0.410442	2.3569	1.94979	8.16936	19.9038	persistent	No	No
chr5:101274242-101328121	Agpat9	2.645	5.95986	6.84398	52.0199	19.6673	persistent	No	Activated Pax5 targets
chr13:13272074-13284179	Prl2c5	0.155822	1.57189	0.932738	2.68309	17.2189	persistent	No	No
chr2:119146924-119161402	Dll4	0.156778	0.738983	0.191216	2.60389	16.6088	persistent and transient	No	No
chr2:164249746-164268688	Sdc4	3.88251	12.3714	14.266	64.0783	16.5043	persistent	EBF1-independent Pax5 occupancy	Activated Pax5 targets
chr3:14881631-14900770	Car2	4.77247	17.9315	22.2711	75.6783	15.8573	persistent	No	No
chr4:119939682-119959866	Foxo6	0.128258	0.577988	0.691301	1.94901	15.196	persistent	No	No
chr10:5987068-6089113	Akap12	3.14258	12.586	12.8718	42.1452	13.411	persistent	No	Activated Pax5 targets
chr4:44980612-44987947	N.A.	0.631212	2.68899	3.90103	7.83558	12.4135	persistent	EBF1-independent Pax5 occupancy	No
chr4:43494954-43496581	Sit1	2.89527	9.09883	6.73411	35.2612	12.1789	persistent	No	Activated Pax5 targets
chr7:88357221-88479393	Pde8a	5.72954	35.0479	23.7496	65.3277	11.4019	persistent	No	No
chr17:44325520-44417117	Clic5	0.114575	0.648098	0.409837	1.14974	10.0348	persistent	No	No
chr11:51754048-51754314	N.A.	0	0.131931	0.128573	2.06487	NA	persistent	EBF1-dependent Pax5 occupancy	No
chr2:166178454-166179069	N.A.	0	0.512183	0.19093	1.30907	NA	persistent	No	No
chr4:144956366-144957271	N.A.	0	0.046497	0.0757252	1.08081	NA	persistent	EBF1-dependent Pax5 occupancy	No
	N.A. = Not annotated in mm9					NA = Not applicable

## Sheet: cluster U3
Table S1. More than 10-fold deregulated genes: cluster U3
		RNA expression (FPKM)
Locus	Gene symbol	0hrs	24hrs	72hrs	pro-B	Fold change (0hrs vs. pro-B)	EBF1 occupancy	Pax5 co-occupancy	Pax5 regulation
chr6:89574777-89584553	N.A.	0.0497517	0.142328	0.704239	6.39504	128.539	persistent	EBF1-dependent Pax5 occupancy	No
chr3:52245116-52298976	N.A.	0.0842797	0.216696	1.25673	7.54851	89.565	persistent	EBF1-independent Pax5 occupancy	No
chr10:8441979-8665347	Sash1	0.0764923	0.19357	1.06163	6.75539	88.3146	persistent	EBF1-dependent Pax5 occupancy	No
chr16:22918454-22939841	Fetub	0.706121	1.52804	17.0965	56.5241	80.0487	persistent	No	No
chr6:120504813-120560239	1700072O05Rik	0.16341	0.481686	2.71185	9.64231	59.0069	persistent	EBF1-independent Pax5 occupancy	No
chr6:88674405-88778354	Mgll	0.0590871	0.586663	1.18333	2.91685	49.3653	persistent	No	No
chr12:104559350-104597465	Asb2	0.372533	1.40846	5.92961	12.0694	32.3982	persistent	EBF1-independent Pax5 occupancy	Activated Pax5 targets
chr5:114254952-114258786	N.A.	0.314549	1.28162	3.53387	10.0685	32.0093	persistent	No	No
chr8:123989331-123993681	N.A.	0.0661825	0.48951	1.18902	2.116	31.9722	persistent	EBF1-dependent Pax5 occupancy	No
chr6:118101765-118147762	Ret	0.600933	1.19281	7.41957	18.9696	31.5669	persistent	No	No
chr16:16868493-16869348	Vpreb1	39.171	170.364	361.331	1060.8	27.0813	persistent	EBF1-dependent Pax5 occupancy	Activated Pax5 targets
chr9:54452697-54509692	Acsbg1	0.276608	0.641184	1.2648	7.48253	27.051	persistent	No	No
chr6:118016375-118041564	Rasgef1a	0.0914904	0.184849	0.474846	2.44823	26.7594	persistent	No	No
chr6:126482545-126485573	Kcna5	0.422261	2.01263	5.87928	10.9897	26.0258	persistent	No	No
chr3:52072258-52154031	Foxo1	3.57241	10.4361	20.0139	85.968	24.0644	persistent	No	Activated Pax5 targets
chr13:62966112-63026651	Fbp1	0.0903802	0.531941	0.965312	2.14048	23.6831	persistent	EBF1-dependent Pax5 occupancy	No
chr6:89266307-89312618	Plxna1	1.90222	9.33873	20.904	40.0422	21.0502	persistent	No	Activated Pax5 targets
chr14:71289913-71379647	Gfra2	1.90257	12.931	37.2527	38.9418	20.468	persistent	No	Activated Pax5 targets
chr7:16532391-16552884	Ehd2	0.17056	0.293121	1.10764	2.70472	15.8579	persistent	EBF1-dependent Pax5 occupancy	Activated Pax5 targets
chr17:35340109-35342482	Lta	5.88615	14.2505	38.8373	74.1246	12.5931	persistent and transient	No	No
chr6:120616202-120721211	Cecr2	5.05247	18.0925	28.0645	62.0081	12.2728	persistent	EBF1-dependent Pax5 occupancy	No
chr7:36119255-36181846	Rhpn2	0.192327	0.817586	1.80751	2.27157	11.811	persistent	No	No
chr10:7552245-7590195	Zc3h12d	0.38407	0.758341	1.32278	4.26601	11.1074	persistent	No	No
chr11:116455000-116459178	Aanat	0	0.187311	0.507198	1.3773	NA	persistent	No	No
chr12:115751355-115752021	Mir7094-2	0	0.0299428	0.351264	1.15766	NA	persistent	EBF1-dependent Pax5 occupancy	No
chr5:149778395-149778839	N.A.	0	0.118382	0.388859	1.25727	NA	persistent	EBF1-independent Pax5 occupancy	No
	N.A. = Not annotated in mm9					NA = Not applicable

## Sheet: cluster U4
Table S1. More than 10-fold deregulated genes: cluster U4
		RNA expression (FPKM)
Locus	Gene symbol	0hrs	24hrs	72hrs	pro-B	Fold change (0hrs vs. pro-B)	EBF1 occupancy	Pax5 co-occupancy	Pax5 regulation
chr3:86882513-86978669	Kirrel	0.0755307	0.0452914	0.177015	3.81749	50.5422	persistent	No	Activated Pax5 targets
chr17:48371902-48386091	Trem1	0.103959	0.0547701	0.273284	4.82614	46.4235	persistent	No	No
chr4:135242163-135264095	Ifnlr1	0.040857	0.0276765	0.107638	1.86127	45.5557	persistent	No	No
chr7:31650354-31665472	Cd22	0.286739	0.191702	1.32903	12.7352	44.4139	persistent	EBF1-dependent Pax5 occupancy	Activated Pax5 targets
chr7:25682411-25687216	Cd79a	21.2593	20.7873	56.0595	691.735	32.538	persistent	EBF1-dependent Pax5 occupancy	Activated Pax5 targets
chr2:84828371-84834154	Prg3	0.0747799	0.0936681	0.626209	2.37381	31.744	persistent	EBF1-independent Pax5 occupancy	No
chr1:175560989-175578059	Pyhin1	0.2271	0.228377	0.71295	6.53498	28.7758	persistent	No	No
chr4:149270392-149329115	Spsb1	0.188593	0.242211	0.488213	5.4086	28.6787	persistent and transient	No	No
chr8:95350321-95377319	Mmp2	0.0831837	0.107542	0.686646	2.38497	28.6711	persistent	No	No
chr14:41807023-41827103	Fam213a	0.328058	0.427643	0.95648	9.31649	28.3989	persistent	No	No
chr2:84711463-84728488	Rtn4rl2	1.4658	1.18484	5.15716	34.0064	23.1999	transient	No	No
chr11:106178527-106210704	Scn4a	0.121654	0.216609	0.363248	2.68474	22.0687	transient	No	No
chr15:31221234-31297514	Ankrd33b	0.354726	0.44701	0.896037	7.19229	20.2756	persistent	No	Activated Pax5 targets
chr10:43465963-43489725	1700027J07Rik	1.63134	2.67314	4.68939	32.483	19.9119	persistent	EBF1-dependent Pax5 occupancy	No
chr9:103325907-103382658	Bfsp2	8.17266	8.23388	28.5655	161.42	19.7512	persistent	No	Activated Pax5 targets
chr4:62876384-62996024	Col27a1	0.0844054	0.0504908	0.27014	1.60444	19.0087	persistent	No	Activated Pax5 targets
chr19:10917033-10944293	Slc15a3	0.179821	0.270155	0.567127	3.11431	17.3189	persistent	No	No
chr4:44537618-44723423	Pax5	6.62217	8.19663	25.99	109.665	16.5603	persistent	No	Repressed Pax5 targets
chr3:135716327-135989010	Bank1	0.80501	0.835992	7.01726	12.8642	15.9802	persistent	No	No
chr19:5068077-5070639	Cd248	0.903766	1.3281	2.59524	12.0344	13.3158	persistent	No	No
chr10:75397094-75403417	Chchd10	49.0488	72.2759	206.127	643.897	13.1277	persistent	No	Activated Pax5 targets
chr15:82052173-82054803	Tnfrsf13c	1.05363	1.74274	3.63654	13.8251	13.1214	persistent	No	No
chr13:30841100-30858836	Irf4	1.90154	2.715	5.75937	24.1291	12.6892	persistent	EBF1-dependent Pax5 occupancy	Activated Pax5 targets
chr11:106161574-106165000	Gh	0.279486	0.246797	1.55068	3.52351	12.6071	persistent	No	No
chr3:122122697-122233100	Bcar3	0.609431	0.417148	1.07353	7.28027	11.946	persistent	EBF1-independent Pax5 occupancy	Activated Pax5 targets
chr15:3220766-3230508	Sepp1	4.71321	5.78895	9.62071	51.6822	10.9654	persistent	No	No
chr11:98202276-98202419	N.A.	8.85587	11.0112	24.0823	89.9436	10.1564	persistent	No	No
	N.A. = Not annotated in mm9

## Sheet: cluster U5
Table S1. More than 10-fold deregulated genes: cluster U5
		RNA expression (FPKM)
Locus	Gene symbol	0hrs	24hrs	72hrs	pro-B	Fold change (0hrs vs. pro-B)	EBF1 occupancy	Pax5 co-occupancy	Pax5 regulation
chr6:83594526-83612609	Clec4f	0.0221907	0.036705	0.087369	2.58875	116.659	transient	No	No
chr13:13876325-13920162	Gng4	0.273308	0.476918	0.788035	19.7482	72.2562	persistent	EBF1-dependent Pax5 occupancy	No
chr9:14346410-14438390	Amotl1	0.242559	0.300169	0.505992	16.2543	67.0117	persistent	No	Activated Pax5 targets
chr9:44847613-44862126	Mpzl2	0.679661	0.520803	0.209894	35.0611	51.5862	transient	No	No
chr14:25959278-25979559	4930572O13Rik	0.0727763	0.00638286	0.0222897	3.39004	46.5816	transient	No	No
chr4:122910798-122927113	Heyl	0.0893443	0.196144	0.107983	3.95421	44.2581	persistent and transient	No	No
chr2:124597885-124607016	N.A.	0.0705326	0.0422283	0.0914473	3.07537	43.6021	persistent	No	No
chr1:133964687-133966975	N.A.	0.109554	0.308754	0.242539	4.65592	42.4989	persistent and transient	No	No
chr5:138011067-138029309	Tfr2	0.0340569	0.0511813	0.073018	1.23524	36.2699	persistent	No	No
chr11:118968423-118972762	N.A.	0.0932255	0.219778	0.108475	3.35259	35.9622	persistent	No	No
chr13:73955983-73985079	Nkd2	0.454533	0.660972	0.614431	15.9989	35.1985	persistent	No	Activated Pax5 targets
chr5:110943135-110955084	A630023P12Rik	1.17884	1.60445	1.48115	40.901	34.696	persistent	No	No
chr9:83572119-83575519	N.A.	0.171527	0.160294	0.0840085	5.71095	33.2948	persistent	No	No
chr18:53268836-53306142	N.A.	0.312226	0.0619498	0.114288	10.3442	33.1305	persistent	No	No
chr5:44210131-44234967	Bst1	1.86921	2.45845	3.61705	60.943	32.6036	persistent	EBF1-independent Pax5 occupancy	Activated Pax5 targets
chr3:129125932-129136258	N.A.	0.261583	0.101768	0.258017	8.40943	32.1482	persistent	No	No
chr19:4135422-4145740	Cabp4	0.474737	0.567934	0.913826	14.8071	31.1901	persistent	EBF1-dependent Pax5 occupancy	No
chr11:72203589-72225215	Smtnl2	0.792476	0.549298	0.378459	24.297	30.6596	persistent	No	Activated Pax5 targets
chr11:68505416-68630126	Myh10	1.12927	0.555014	0.997984	33.6435	29.7923	persistent	No	Activated Pax5 targets
chr7:25738532-25739507	N.A.	0.624628	1.27716	1.63791	18.1703	29.0898	persistent	No	No
chr7:133551961-133560696	Cd19	8.42554	5.54255	5.27797	239.571	28.4339	persistent	EBF1-independent Pax5 occupancy	Activated Pax5 targets
chr7:121301717-121313788	N.A.	0.0535772	0.0795518	0.107169	1.52158	28.3998	persistent	No	No
chr9:51087687-51137022	1810046K07Rik	0.389235	0.297352	0.385402	10.9983	28.2562	persistent	No	No
chr12:112722812-112728875	Gm266	0.844269	0.942069	1.36988	23.233	27.5185	persistent	No	Activated Pax5 targets
chr17:27371892-27385011	9630028I04Rik	0.0379724	0.0746463	0.103675	1.03506	27.2582	persistent	No	No
chr8:74512380-74533613	Cyp4f18	3.49335	2.21926	5.51112	90.3332	25.8586	persistent	No	Activated Pax5 targets
chr9:51021462-51048184	Pou2af1	11.4238	6.77763	12.9536	292.207	25.5788	persistent	EBF1-dependent Pax5 occupancy	Activated Pax5 targets
chr3:130810907-130927275	Lef1	3.15355	2.18422	4.24582	79.7668	25.2943	persistent	EBF1-dependent Pax5 occupancy	Activated Pax5 targets
chr3:107620754-107659471	N.A.	0.0414301	0.072168	0.0492888	1.04306	25.1764	persistent	No	No
chr4:119406392-119808114	Hivep3	0.196856	0.186839	0.278564	4.92484	25.0175	persistent	No	Activated Pax5 targets
chr13:54397770-54485442	Cplx2	6.16955	3.51073	5.34344	150.809	24.4441	persistent	No	Activated Pax5 targets
chr12:110270391-110306427	Begain	0.091793	0.164894	0.0766889	2.21749	24.1575	persistent and transient	No	No
chr16:92498391-92541486	Clic6	0.743834	1.33647	1.15219	17.939	24.1169	persistent	EBF1-independent Pax5 occupancy	No
chr9:21903696-21913665	Cnn1	0.515768	0.317712	0.175099	12.0201	23.3052	persistent	No	No
chr12:112722812-112728875	Gm266	0.0451051	0.0140112	0.0342836	1.0429	23.1216	persistent	EBF1-independent Pax5 occupancy	Activated Pax5 targets
chr1:173844815-173879345	Slamf6	0.154485	0.0332309	0.150805	3.54095	22.921	persistent	No	Activated Pax5 targets
chr10:75409587-75412501	Vpreb3	14.0181	8.49943	4.52309	313.845	22.3886	persistent	EBF1-independent Pax5 occupancy	Activated Pax5 targets
chr4:137297645-137352299	Alpl	3.83873	2.98261	3.39928	82.7092	21.546	persistent	No	Activated Pax5 targets
chr4:66488604-66508077	Tlr4	0.293003	0.263821	0.387659	6.25289	21.3407	persistent	No	No
chr14:63991673-64036024	Blk	0.247943	0.258147	0.384978	5.23125	21.0986	transient	No	No
chr2:35606745-35835144	Ttll11	1.31639	1.18651	2.61208	25.385	19.2838	transient	No	Activated Pax5 targets
chr17:40358725-40456175	Crisp1	0.415484	0.269097	0.265817	7.98783	19.2254	persistent	EBF1-independent Pax5 occupancy	No
chr17:31390830-31414301	Rsph1	1.05791	1.6296	1.74704	20.3033	19.1919	persistent	No	No
chr13:96201325-96217523	Crhbp	1.6162	0.67705	1.09887	30.8553	19.0913	persistent	No	Activated Pax5 targets
chr10:83833648-83903216	Nuak1	0.25696	0.321298	0.399603	4.7782	18.5951	persistent	No	No
chr14:61582670-61665692	Tnfrsf19	1.3164	0.891607	2.13411	24.2122	18.3927	persistent	No	Activated Pax5 targets
chr4:135699736-135701307	Id3	5.8617	3.26847	5.66097	105.16	17.9402	persistent	EBF1-independent Pax5 occupancy	Activated Pax5 targets
chr10:36853048-36858732	Marcks	2.55619	1.11162	3.24757	45.7221	17.8868	persistent	EBF1-independent Pax5 occupancy	No
chr5:35657581-35684541	N.A.	0.349208	0.259282	0.0548833	6.15328	17.6207	persistent	EBF1-dependent Pax5 occupancy	No
chr11:118966473-118967993	N.A.	0.113249	0.0764117	0.0757545	1.927	17.0156	persistent	No	No
chr8:70880679-71259045	Csgalnact1	0.119419	0.214391	0.281754	1.93077	16.168	persistent	No	No
chr13:12563475-12614734	Edaradd	0.416414	0.344433	0.425933	6.68839	16.0619	persistent	No	Activated Pax5 targets
chr2:79071445-79077943	N.A.	0.130975	0.0900457	0.139297	2.02501	15.461	persistent	No	No
chr1:195172539-195196476	Camk1g	0.410761	0.431047	0.528097	6.20965	15.1174	persistent and transient	No	No
chr4:58956483-58975494	Zkscan16	0.12152	0.0586662	0.0185958	1.81732	14.9549	persistent	No	No
chr13:49355180-49357162	N.A.	0.263304	0.572701	0.448581	3.83864	14.5787	persistent	No	No
chr10:59644275-59682267	Chst3	2.39654	1.90634	2.90902	34.4068	14.3569	persistent and transient	No	No
chr12:104615103-104644982	Otub2	2.21304	3.11529	4.31663	30.4194	13.7455	persistent	EBF1-dependent Pax5 occupancy	Activated Pax5 targets
chr12:118754951-118998201	Rapgef5	0.286405	0.175914	0.164851	3.85632	13.4646	persistent	No	No
chr16:21649117-21694738	2510009E07Rik	0.198378	0.215918	0.328143	2.64456	13.3309	persistent	No	No
chr1:51563921-51570298	N.A.	0.285709	0.0912466	0.152563	3.69912	12.9472	persistent	No	No
chr5:149761781-149763937	8430423G03Rik	0.369498	0.601405	0.553895	4.67535	12.6532	persistent	EBF1-dependent Pax5 occupancy	No
chr15:97541449-97561836	Endou	1.62933	2.00025	2.11478	19.8776	12.1999	persistent and transient	No	No
chr4:32891009-33037801	Ankrd6	0.290179	0.473294	0.39268	3.53769	12.1914	persistent	No	No
chr7:129432628-129778001	Prkcb	2.14876	2.43403	2.87128	25.7882	12.0014	transient	No	No
chr17:43407295-43461355	Adgrf1	0.0892968	0.0429125	0.00425769	1.06972	11.9794	persistent	No	No
chr11:53914425-53945169	P4ha2	0.167724	0.0802819	0.233196	1.98577	11.8395	persistent and transient	No	No
chr16:11035796-11066275	N.A.	0.185947	0.293986	0.136543	2.17336	11.6881	persistent	No	No
chr2:11093957-11222853	Prkcq	0.0980055	0.0489787	0.0372761	1.1202	11.43	persistent	No	No
chr7:97450766-97559229	Sytl2	1.16075	1.31737	1.76596	13.2008	11.3726	persistent	No	No
chr4:33069972-33110388	Rragd	1.72753	2.78	1.87308	19.1197	11.0677	persistent	EBF1-dependent Pax5 occupancy	No
chr7:146080551-146101200	Bnip3	11.9185	17.7152	18.2756	130.663	10.963	persistent	EBF1-dependent Pax5 occupancy	No
chr19:28847527-28847780	N.A.	2.34365	3.29815	4.0915	25.6643	10.9506	persistent	No	No
chr6:67789785-68279479	N.A.	0.895694	0.68909	1.26814	9.52078	10.6295	persistent	No	No
chr11:82202401-82259863	Tmem132e	0.117191	0.0685099	0.0184206	1.21545	10.3715	persistent	EBF1-dependent Pax5 occupancy	Activated Pax5 targets
chr11:99029468-99037030	N.A.	0.619731	0.403135	0.443471	6.40168	10.3298	persistent	No	No
chr13:56037700-56114416	N.A.	0	0	0	1.14622	NA	persistent	No	No
	N.A. = Not annotated in mm9					NA = Not applicable

## Sheet: cluster D1
Table S1. More than 10-fold deregulated genes: cluster D1
		RNA expression (FPKM)
Locus	Gene symbol	0hrs	24hrs	72hrs	pro-B	Fold change (0hrs vs. pro-B)	EBF1 occupancy	Pax5 co-occupancy	Pax5 regulation
chr10:18516615-18551797	4930444F02Rik	3.83852	1.6247	0.824631	0.0087479	438.793	persistent	No	No
chr16:48431349-48631105	Morc1	11.9575	2.97985	2.5862	0.0433078	276.105	transient	No	No
chr1:122235599-122239895	C1ql2	51.284	18.1891	15.9604	0.28279	181.35	transient	No	No
chr2:167941833-167944882	N.A.	2.88818	1.01357	0.787661	0.0168225	171.686	transient	No	No
chr4:41516826-41587335	Enho	20.8935	6.72933	4.39335	0.123108	169.717	transient	No	No
chr4:151489676-151526552	Espn	37.0295	18.8301	10.241	0.220114	168.229	persistent	EBF1-independent Pax5 occupancy	No
chr17:57497941-57622952	Adgre1	10.0946	4.78147	5.10975	0.0699136	144.387	persistent	No	No
chr19:45811000-45817402	Fgf8	2.72281	1.00933	0.676673	0.020435	133.242	persistent	No	No
chr7:31836696-31840675	Fxyd1	9.38893	3.7689	2.07552	0.075033	125.131	persistent	No	No
chr11:87607284-87617914	Mpo	19.9156	4.4108	3.84418	0.161692	123.17	transient	No	No
chr9:123676328-123692575	Ccr9	179.989	90.3856	69.1687	1.56105	115.3	persistent	No	No
chr5:113117894-113325464	Myo18b	8.0385	3.39291	1.7941	0.0704469	114.107	transient	No	No
chr19:5465239-5481854	Ctsw	32.6987	12.8933	8.75487	0.298806	109.431	persistent	EBF1-independent Pax5 occupancy	No
chr9:107809214-107822714	Mst1r	4.48746	1.54482	1.7116	0.0423641	105.926	transient	No	No
chr1:122321967-122346416	N.A.	3.50275	1.22608	0.67868	0.0393491	89.0173	persistent	No	No
chr2:26098812-26155705	4932418E24Rik	3.87808	0.994503	0.843698	0.0458429	84.595	transient	No	No
chr7:135273081-135294171	Itgax	4.76709	1.20922	1.99033	0.0678105	70.3002	persistent	No	No
chr9:48459900-48644416	Zbtb16	2.13769	1.02292	1.12282	0.0321423	66.5071	transient	No	No
chr5:113339497-113444562	Adrbk2	2.38727	0.771918	0.931537	0.0363656	65.6464	transient	No	No
chr18:4098366-4239366	Lyzl1	5.30227	1.20138	0.846516	0.0887334	59.7551	transient	No	No
chr17:12612839-12701951	Slc22a3	14.4667	5.63715	4.76461	0.292158	49.5167	persistent and transient	No	No
chr1:74838592-74850749	Wnt10a	1.68386	0.56399	0.615095	0.0344375	48.8961	persistent	EBF1-independent Pax5 occupancy	No
chr6:52108446-52163716	Hoxa3	62.5698	30.8143	18.4193	1.30813	47.8315	persistent	No	No
chr5:40005173-40035870	Hs3st1	1.60766	0.45882	0.666305	0.035567	45.2009	persistent	EBF1-independent Pax5 occupancy	Repressed Pax5 targets
chr11:121563740-121578703	Metrnl	3.26949	1.35147	1.66851	0.0771258	42.3917	persistent	No	No
chr18:78033288-78121618	Pstpip2	8.36459	3.3023	3.98838	0.233539	35.8167	transient	No	No
chr14:54738626-54774515	N.A.	114.483	54.9814	40.9663	3.97934	28.7693	persistent	No	No
chr13:55574788-55589466	Dbn1	19.8165	9.88381	7.1335	0.726346	27.2825	transient	No	No
chr4:124853776-124870753	N.A.	1.57787	0.446168	0.523869	0.0583446	27.044	transient	No	No
chr1:186551023-186556524	Hlx	12.6527	3.43447	4.79945	0.469048	26.9753	transient	No	No
chr7:54333169-54389054	Ptpn5	1.23823	0.4682	0.338945	0.0523125	23.6699	transient	No	No
chr15:102046425-102062366	Itgb7	41.2558	13.68	19.5225	1.75365	23.5257	persistent and transient	No	Repressed Pax5 targets
chr14:54786181-54843878	N.A.	17.8143	5.01069	4.34687	0.757618	23.5136	persistent	No	No
chr5:124933163-124981400	Rilpl1	5.05152	1.93538	1.38099	0.228931	22.0657	persistent and transient	No	No
chr11:118162373-118216889	Timp2	17.3391	7.04794	5.04085	0.797953	21.7295	transient	No	No
chr7:123266998-123451890	Plekha7	23.9338	11.0245	9.42631	1.13509	21.0854	persistent	No	No
chr11:115323020-115335989	Slc16a5	4.48723	1.71797	1.43317	0.214509	20.9186	persistent	No	No
chr6:124808462-124813948	Gpr162	1.35972	0.649804	0.452038	0.0673926	20.1761	persistent and transient	No	No
chr8:86649887-86656425	Podnl1	1.13434	0.503226	0.361767	0.0572782	19.804	transient	No	No
chr7:50692359-50693616	Nkg7	80.0443	28.2694	25.018	4.22803	18.9318	persistent	No	No
chr11:98842800-98844330	Gjd3	1.16964	0.322544	0.143112	0.0660891	17.6979	persistent	No	No
chr11:20723357-20731111	Lgalsl	1.11986	0.333408	0.354611	0.0711662	15.7358	transient	No	No
chr4:128607476-128639699	Azin2	17.6092	9.46416	6.56317	1.13517	15.5124	persistent	EBF1-independent Pax5 occupancy	No
chr2:28464969-28477502	Gfi1b	25.8546	11.2141	11.4499	1.70672	15.1487	persistent and transient	No	Repressed Pax5 targets
chr8:97876153-97898940	Mmp15	2.85096	0.831717	0.916934	0.193391	14.7419	persistent and transient	No	No
chr15:75915956-75922135	Nrbp2	2.07412	0.901589	0.54108	0.143586	14.4451	transient	No	No
chr9:43942740-43950809	Mcam	2.45458	1.02989	1.2579	0.195766	12.5383	persistent and transient	No	No
chr8:124122602-124176184	Zcchc14	1.29796	0.254256	0.276099	0.104031	12.4767	transient	No	No
chr1:129709552-129736867	Map3k19	1.10936	0.552879	0.627148	0.0901671	12.3034	transient	No	No
chr11:72265139-72303422	Spns2	5.84729	3.15724	2.47834	0.479755	12.1881	transient	No	Repressed Pax5 targets
chr4:134420450-134453126	Rhd	1.63765	0.806274	0.84029	0.141555	11.569	persistent	No	No
chr16:18620411-18630045	Gp1bb	1.21801	0.469258	0.364248	0.105893	11.5023	transient	No	No
chr9:21571216-21603198	Kank2	10.6788	5.68525	3.66726	0.944863	11.302	persistent	No	No
chr18:38132276-38159077	Arap3	1.61025	0.811057	0.757617	0.143093	11.2532	transient	No	No
chr10:19567722-19571379	Slc35d3	5.51731	2.21805	2.17787	0.492751	11.197	persistent	No	No
chr11:46138594-46203017	Itk	1.93887	0.937847	1.07171	0.179612	10.7948	persistent	No	No
chr8:98889166-98928899	N.A.	15.9208	6.88042	4.86467	1.53656	10.3613	persistent	No	No
chr9:70054999-70247874	Myo1e	20.6582	8.63767	7.1918	2.04519	10.1009	persistent	EBF1-dependent Pax5 occupancy	Activated Pax5 targets
chr4:140283269-140298558	Padi6	1.05816	0.562251	0.195674	0	NA	transient	No	No
chr6:41471774-41475078	Prss2	1.09591	0.290704	0.390197	0	NA	persistent	No	No
chr7:54441086-54460316	Mrgpra6	1.18627	0.316014	0.456402	0	NA	transient	No	No
chr7:148084840-148086345	Cox8b	1.31266	0.433764	0.0745391	0	NA	persistent	No	No
chr9:72256913-72257606	N.A.	1.01992	0.0356999	0.184572	0	NA	persistent	EBF1-dependent Pax5 occupancy	No
	N.A. = Not annotated in mm9					NA = Not applicable

## Sheet: cluster D2
Table S1. More than 10-fold deregulated genes: cluster D2
		RNA expression (FPKM)
Locus	Gene symbol	0hrs	24hrs	72hrs	pro-B	Fold change (0hrs vs. pro-B)	EBF1 occupancy	Pax5 co-occupancy	Pax5 regulation
chr2:25322226-25325373	Ptgds	24.0496	31.0601	6.96874	0.0226269	1062.88	persistent	No	No
chr14:30822185-31340248	Chdh	12.648	9.95179	4.87086	0.0206488	612.53	transient	No	No
chr11:119868631-119908459	Aatk	1.80083	1.25133	0.55796	0.00679228	265.129	persistent	No	No
chr1:122371114-122401661	Marco	13.0474	12.8473	4.36965	0.0578593	225.502	transient	No	No
chr15:73525036-73537935	Gpr20	1.64349	1.43944	0.42631	0.00987412	166.444	persistent and transient	EBF1-independent Pax5 occupancy	No
chr12:109148606-109242503	Bcl11b	6.06892	5.52308	3.00078	0.0401826	151.034	transient	No	No
chr12:78139507-78166841	N.A.	23.7188	14.5309	5.68519	0.164121	144.52	transient	No	No
chr1:92854709-92866197	Rab17	1.56262	1.04048	0.648997	0.01102	141.799	transient	No	No
chr8:120807460-121848832	Cdh13	26.4154	17.0994	9.21777	0.203159	130.023	transient	No	No
chr12:78230049-78292812	N.A.	23.8357	22.7289	10.181	0.188291	126.59	persistent	No	No
chr1:93247599-93258989	Klhl30	33.0275	24.4046	14.674	0.330969	99.7903	persistent	No	Repressed Pax5 targets
chr10:128345974-128349874	Cd63	10.1939	7.63643	4.69765	0.105429	96.6897	persistent	No	No
chr5:111844801-111886172	Mn1	14.1451	8.27937	4.57827	0.156625	90.3119	transient	No	Repressed Pax5 targets
chr17:84533405-84536053	N.A.	1.62747	0.79516	0.396803	0.0256586	63.4279	persistent	No	No
chr5:111965393-111996145	N.A.	1.7067	1.05576	0.498537	0.0434975	39.2367	persistent and transient	No	No
chr17:31858808-31868713	N.A.	3.36733	2.05667	0.672702	0.0953551	35.3136	persistent	EBF1-independent Pax5 occupancy	No
chr7:88202485-88250498	Alpk3	4.01889	2.34196	1.16376	0.140172	28.6711	persistent	No	No
chr16:18071818-18089283	Prodh	5.51663	4.1888	2.25908	0.195022	28.2872	transient	No	No
chr8:124977859-124984600	Snai3	4.4852	2.61531	1.867	0.164351	27.2904	transient	No	No
chr16:23145496-23158041	Adipoq	1.06594	0.727027	0.388676	0.0417393	25.538	persistent	No	No
chr15:78309647-78342868	Il2rb	8.12527	4.48409	3.71431	0.335675	24.2058	persistent	No	No
chr2:121115337-121181089	Map1a	1.89798	0.97167	0.739611	0.0916465	20.7098	transient	No	No
chr18:61085285-61147806	Camk2a	9.14174	6.53185	4.51354	0.457835	19.9673	persistent and transient	No	Repressed Pax5 targets
chr3:51974799-51983989	N.A.	3.79076	4.96426	1.84126	0.195655	19.3747	transient	No	No
chr2:179911077-179960648	Lama5	1.23676	2.21326	0.557049	0.0676727	18.2756	transient	No	No
chr16:4590931-4594362	N.A.	1.17008	0.914576	0.348518	0.0750951	15.5813	persistent	No	No
chr10:126619576-126627110	Arhgef25	2.21822	1.4152	0.950243	0.155704	14.2464	persistent	No	No
chr1:135059894-135200012	Plekha6	2.76187	1.73478	1.16598	0.20619	13.3948	persistent	No	No
chr1:134009990-134036305	Cdk18	2.35529	3.1218	1.30976	0.204219	11.5332	persistent and transient	No	Repressed Pax5 targets
chr9:43851466-43856662	Thy1	323.932	211.564	133.313	28.1184	11.5203	transient	No	Repressed Pax5 targets
chr7:148246856-148258241	B4galnt4	11.7546	10.3375	5.59969	1.03426	11.3652	persistent	No	Repressed Pax5 targets
chr8:129336538-129405719	N.A.	3.18665	3.28656	1.43991	0.291305	10.9392	persistent	EBF1-dependent Pax5 occupancy	No
chr1:166861778-166865641	Xcl1	2.29657	2.52795	1.09245	0	NA	persistent	No	No
	N.A. = Not annotated in mm9					NA = Not applicable

## Sheet: cluster D3
Table S1. More than 10-fold deregulated genes: cluster D3
		RNA expression (FPKM)
Locus	Gene symbol	0hrs	24hrs	72hrs	pro-B	Fold change (0hrs vs. pro-B)	EBF1 occupancy	Pax5 co-occupancy	Pax5 regulation
chr11:114784016-114795971	Cd300lb	12.2547	16.0062	11.8257	0.0555544	220.589	persistent and transient	No	No
chr7:17579136-17582864	Ccdc8	1.53733	0.884227	0.766718	0.00903179	170.213	persistent	No	No
chr1:138136456-138152554	N.A.	3.93425	2.84643	1.42666	0.032123	122.475	persistent and transient	No	No
chr17:81772444-82142062	Slc8a1	1.90696	0.881832	1.19553	0.0167772	113.664	persistent	No	No
chr7:31197929-31202598	Tyrobp	395.506	285.008	228.563	3.90066	101.395	persistent and transient	No	Repressed Pax5 targets
chr9:37352077-37375698	Nrgn	207.81	307.365	127.947	2.38553	87.1127	persistent and transient	No	Repressed Pax5 targets
chr13:94827453-94965366	Lhfpl2	6.34505	7.42651	3.43695	0.0777919	81.5644	transient	No	No
chr18:61204803-61244721	Pdgfrb	16.1236	8.6556	9.13914	0.222183	72.569	persistent and transient	No	No
chr11:120898062-120900792	Cd7	14.7995	5.31376	10.6649	0.216301	68.4209	persistent	No	No
chr11:114751256-114767801	Cd300a	1.22946	2.06674	1.3215	0.0195069	63.0269	transient	No	No
chr3:157229777-157307724	Ptger3	6.16775	5.54994	6.16954	0.102839	59.9748	persistent	No	No
chr11:72307617-72363987	Spns3	12.7066	7.81369	7.95044	0.212442	59.8121	transient	No	Repressed Pax5 targets
chr10:126662743-126701577	Kif5a	4.99154	4.06692	2.89377	0.0919837	54.2655	persistent and transient	No	No
chr12:92871447-93024876	Ston2	1.03435	0.859468	0.56015	0.0209846	49.2909	persistent	No	No
chr5:39091713-39268263	Clnk	5.89034	3.44878	3.04081	0.124413	47.3451	transient	No	No
chr17:29455743-29466121	Pi16	4.89712	4.95118	3.09141	0.111242	44.0222	persistent and transient	No	No
chr6:125299740-125312501	Tnfrsf1a	26.6561	21.5912	16.6247	0.764366	34.8735	persistent and transient	No	Repressed Pax5 targets
chr11:104469313-104531785	Itgb3	5.16178	3.30847	3.3273	0.153658	33.5927	transient	No	Repressed Pax5 targets
chr15:74938590-74942379	Ly6c2	22.2062	11.1968	32.8655	0.705886	31.4586	persistent	No	No
chr9:58372106-58403188	Cd276	1.55528	1.19611	0.818164	0.0541221	28.7365	persistent	EBF1-independent Pax5 occupancy	No
chr6:129299537-129315321	Clec12a	103.355	71.8842	66.8933	3.59683	28.735	transient	No	No
chr3:105727232-105735809	I830077J02Rik	12.3035	10.5145	13.9454	0.445506	27.6169	transient	No	No
chr15:100504852-100518351	Cela1	5.68583	4.73608	3.32125	0.214953	26.4515	persistent	No	No
chr7:16760454-16771857	Meis3	2.6211	1.24962	0.933461	0.0993117	26.3927	persistent and transient	No	No
chr9:78278324-78291044	Mb21d1	13.9154	12.6696	10.5624	0.580045	23.9902	persistent	No	No
chr16:32142785-32188562	Bex6	47.1262	29.6082	32.1272	1.97061	23.9145	persistent	No	Repressed Pax5 targets
chr5:135075125-135090895	Lat2	105.81	62.0988	59.107	4.53652	23.324	transient	No	No
chr15:93329542-93426520	Prickle1	3.88868	2.36989	1.78493	0.170216	22.8456	persistent	No	No
chr13:96371743-96388388	F2r	23.2611	16.237	12.1785	1.09522	21.2387	persistent	EBF1-independent Pax5 occupancy	No
chr10:39753340-39862060	Slc16a10	19.4901	15.3591	13.4809	0.93182	20.9162	persistent	No	Repressed Pax5 targets
chr4:132530009-132557987	Fgr	2.19272	1.42307	1.50941	0.10565	20.7546	transient	No	Repressed Pax5 targets
chr5:88948833-88962573	Jchain	116.317	66.5172	69.5137	5.63579	20.639	persistent	No	No
chr16:35397394-35490982	Pdia5	38.1752	37.0809	26.2544	1.90199	20.0712	persistent and transient	No	Repressed Pax5 targets
chr5:34338632-34348565	Nat8l	3.84463	2.17226	1.79958	0.200174	19.2064	persistent	No	No
chr11:11456774-11481960	N.A.	1.3537	1.84252	1.67789	0.0720011	18.8011	persistent and transient	EBF1-independent Pax5 occupancy	No
chr8:97426768-97441998	Ccdc102a	9.90123	5.526	4.76876	0.553189	17.8985	persistent and transient	No	No
chr5:134695922-134705495	Ncf1	48.368	58.7876	64.2622	2.71319	17.827	transient	No	No
chr4:130125526-130169623	Nkain1	6.65011	4.08419	3.94416	0.406631	16.3542	persistent	No	No
chr4:141586907-141644016	Tmem51	2.29987	1.4643	1.40486	0.149549	15.3787	persistent	No	Repressed Pax5 targets
chr17:29250912-29286283	Rab44	21.7878	38.6268	30.0362	1.42877	15.2493	persistent	No	No
chr11:114536781-114582298	Ttyh2	10.886	16.0078	8.48716	0.749766	14.5192	persistent and transient	No	No
chr16:32519584-32553893	N.A.	22.6894	16.8991	20.9901	1.57721	14.3858	persistent and transient	EBF1-dependent Pax5 occupancy	No
chr14:9263685-9498804	4930452B06Rik	1.49745	1.52208	1.07183	0.109618	13.6606	transient	No	No
chr11:114843633-115023554	Cd300ld	2.64806	1.38753	2.91144	0.197356	13.4177	persistent	No	No
chr6:52164335-52171931	Hoxa7	93.4943	58.3133	46.6116	7.28686	12.8305	persistent	No	No
chr11:62042183-62080006	Adora2b	2.93426	2.85181	2.93833	0.230718	12.718	persistent	No	No
chr3:88285069-88307274	Lmna	20.975	10.9183	12.6054	1.73121	12.1158	persistent	EBF1-dependent Pax5 occupancy	Repressed Pax5 targets
chr11:100230169-100259155	Jup	20.0074	23.7118	11.6161	1.71984	11.6333	persistent and transient	No	No
chr12:88019649-88036635	Vash1	5.23889	3.86595	3.15598	0.47774	10.966	persistent and transient	No	Repressed Pax5 targets
chr6:135187113-135204354	Gsg1	2.06216	1.62846	1.1136	0.188701	10.9282	persistent	No	No
chr2:126146676-126325444	Atp8b4	32.5418	21.2198	24.7586	3.01708	10.7859	transient	No	Repressed Pax5 targets
chr19:42055802-42109139	Ubtd1	17.3992	11.1617	9.37017	1.62069	10.7357	persistent	No	No
chr2:151930717-151937115	Srxn1	11.0525	18.9127	15.2438	1.04177	10.6093	transient	No	No
chr5:114061179-114100443	Cmklr1	1.5738	1.9689	1.51679	0.153822	10.2313	persistent	EBF1-dependent Pax5 occupancy	No
chr11:75007494-75081264	Rtn4rl1	3.73245	2.20745	2.30756	0.368485	10.1292	persistent and transient	No	No
chr1:62867895-62881228	N.A.	1.28186	1.25377	1.51232	0	NA	transient	No	No
chr13:113311119-113370870	Il31ra	1.17132	0.835167	1.11095	0	NA	transient	No	No
	N.A. = Not annotated in mm9					NA = Not applicable

## Sheet: cluster D4
Table S1. More than 10-fold deregulated genes: cluster D4
		RNA expression (FPKM)
Locus	Gene symbol	0hrs	24hrs	72hrs	pro-B	Fold change (0hrs vs. pro-B)	EBF1 occupancy	Pax5 co-occupancy	Pax5 regulation
chr11:114815173-114822171	Cd300c	3.24691	9.15206	3.56785	0.0433826	74.8436	transient	No	No
chr16:35152658-35364041	Adcy5	2.18582	9.79733	3.77368	0.030064	72.7056	transient	No	No
chr7:151774453-151924537	Ano1	1.14257	10.4975	1.0506	0.0157738	72.4347	transient	No	No
chr5:121180341-121199864	Oas2	1.85617	3.60458	3.84346	0.0465664	39.8607	persistent	No	No
chr13:113884034-113891189	Gzma	3.37406	26.809	29.3604	0.116148	29.0497	transient	No	No
chr6:116530618-116571621	Olfr215	1.4867	10.9713	5.87247	0.0608982	24.4129	persistent	No	No
chr19:10282758-10315291	Myrf	6.93663	28.8269	12.7289	0.302158	22.957	transient	No	No
chr2:152934203-152977177	Hck	3.64424	18.5823	9.24621	0.187906	19.394	persistent and transient	EBF1-dependent Pax5 occupancy	No
chr6:87727861-87729772	Gp9	1.09702	3.10031	2.62483	0.0947792	11.5745	transient	No	No
	N.A. = Not annotated in mm9
