# Supplementary material for: Dynamic EBF1 occupancy directs sequential epigenetic and transcriptional events in B-cell programming
Source: Genes Dev. 2018 Jan 15;32(2):96–111. doi: 10.1101/gad.309583.117 (PMC5830932; doi:10.1101/gad.309583.117)
Supplement: Supplemental Material [file supp_gad.309583.117_Supplemental_Table_S2.xlsx]

## Sheet: cluster U1
Table S2. 2- to 10-fold deregulated genes: cluster U1
		RNA expression (FPKM)
Locus	Gene symbol	0hrs	24hrs	72hrs	pro-B	Fold change (0hrs vs. pro-B)	EBF1 occupancy	Pax5 co-occupancy	Pax5 regulation
chr2:121264762-121268337	Ell3	0.551518	9.78667	4.15173	5.47478	9.92675	persistent	No	Repressed Pax5 targets
chr8:96946913-96947710	N.A.	0.906391	9.00156	9.35506	8.40008	9.26761	transient	No	No
chr7:26412642-26414509	B3gnt8	2.39887	16.627	17.1535	18.3593	7.65331	persistent and transient	No	No
chr7:51781318-51787441	Spib	15.1294	45.9331	16.936	110.416	7.29811	persistent and transient	No	Activated Pax5 targets
chr7:106302172-106331225	Dgat2	0.288883	2.64404	5.48015	1.97296	6.82962	transient	No	No
chr14:55093597-55099271	Rem2	0.998956	4.71094	3.54248	6.49024	6.49702	persistent and transient	No	No
chr14:55050314-55061107	Mmp14	0.337441	3.47359	4.45242	2.16983	6.43025	persistent and transient	No	No
chr7:56214442-56865458	Nav2	0.429681	4.05497	2.71429	2.73139	6.35679	persistent	No	No
chr17:86567124-87057259	Prkce	0.384764	1.77342	2.08453	2.43456	6.32741	persistent	No	No
chr11:97850893-97857735	Arl5c	0.996089	3.28315	1.09472	5.65469	5.67689	persistent and transient	No	No
chr5:73303166-73305437	N.A.	0.213399	1.14155	0.601016	1.19652	5.60696	persistent and transient	No	No
chr10:43298974-43304076	Cd24a	130.115	492.825	402.081	708.485	5.44507	persistent	No	No
chr2:165899398-165981183	Sulf2	0.193347	0.823977	1.55338	1.01975	5.2742	transient	No	No
chr5:36039725-36082662	Sh3tc1	2.27314	12.5175	9.12336	10.6346	4.67837	persistent	No	No
chr5:137785985-137815750	Ephb4	0.835816	2.95163	2.16915	3.83649	4.59011	persistent	No	No
chr7:25872362-25917527	Pou2f2	2.33309	9.01293	19.8725	10.5093	4.50446	persistent	No	No
chr12:103632307-103678040	Lgmn	8.25799	78.2056	75.2663	35.42	4.28918	persistent	No	Repressed Pax5 targets
chr7:149761434-149764051	H19	78.0841	536.185	279.502	315.078	4.03511	persistent	No	No
chr3:90412369-90415702	S100a5	0.370347	1.39118	2.56098	1.36996	3.69913	persistent	No	No
chr9:14158433-14185686	Endod1	7.40217	28.5509	31.4793	26.6543	3.60088	persistent	No	No
chr5:105947568-106042129	Lrrc8c	12.6677	32.2932	32.6522	44.8918	3.5438	persistent	No	No
chr11:118976786-118996089	N.A.	2.48935	21.6581	6.10322	8.70361	3.49634	persistent and transient	No	No
chr16:33684539-33787441	Heg1	5.25411	12.805	13.708	16.9383	3.22382	persistent	EBF1-dependent Pax5 occupancy	No
chr7:4849322-4854652	N.A.	0.857495	8.00795	4.20195	2.76348	3.22274	transient	No	No
chr8:125935463-125945947	Tubb3	125.348	423.142	212.886	390.713	3.11703	persistent	No	Activated Pax5 targets
chrX:157205944-157432613	Cdkl5	0.349655	0.917575	0.662038	1.02084	2.91956	persistent	No	No
chr5:135882374-136021015	Hip1	2.63894	8.04608	6.6654	7.51503	2.84775	persistent and transient	EBF1-independent Pax5 occupancy	No
chr11:97897937-97914776	Stac2	0.635398	1.78262	0.433019	1.78093	2.80286	persistent and transient	No	No
chr5:77516010-77544148	Hopx	1.4583	5.45632	3.66491	4.06895	2.7902	transient	No	No
chr2:91297685-91354228	Lrp4	0.67577	2.65033	1.14606	1.86313	2.75705	transient	No	No
chr1:95132402-95202826	Sned1	1.47753	4.92961	6.56994	4.03605	2.73162	transient	No	No
chr6:29150434-29182564	Impdh1	60.1811	194.269	128.956	157.863	2.62313	persistent	No	No
chr11:59299022-59324569	4933439C10Rik	15.7607	37.5011	33.983	40.1685	2.54865	persistent	No	No
chr7:17491838-17496254	Ptgir	2.94723	19.1082	14.9658	7.48643	2.54016	persistent	No	No
chr1:121441609-121545577	Epb4.1l5	3.36909	5.89088	3.82525	8.45268	2.50889	persistent	No	No
chr2:24459338-24618707	Cacna1b	3.1747	9.93881	7.92714	7.83095	2.46667	persistent	EBF1-independent Pax5 occupancy	No
chr8:74121544-74132048	Fam129c	8.23604	34.9577	15.2655	19.9918	2.42736	persistent	EBF1-independent Pax5 occupancy	No
chr13:51942043-51943843	Gadd45g	1.77595	34.4935	10.7682	4.26343	2.40065	persistent and transient	No	No
chr2:75542840-75548337	N.A.	0.692863	1.15788	0.761799	1.64616	2.37588	persistent	No	No
chr4:134296641-134323939	Ldlrap1	5.704	11.4607	13.0005	13.551	2.3757	persistent and transient	No	No
chr2:168085594-168106657	Kcng1	5.59432	25.7242	13.5871	13.0131	2.32613	persistent and transient	No	No
chr19:18706430-18726956	Nmrk1	4.62622	8.74894	5.55003	10.7447	2.32257	persistent and transient	No	No
chr15:84062472-84146117	Parvb	1.3012	6.31888	3.77627	3.01972	2.32072	persistent and transient	No	No
chr18:35091740-35095108	N.A.	0.471631	1.15555	0.800106	1.05375	2.23427	persistent	No	No
chr1:37668520-37776656	2010300C02Rik	4.69947	26.0362	10.8401	10.3592	2.20433	transient	No	Repressed Pax5 targets
chr2:75476030-75483459	N.A.	8.20664	73.1497	11.4577	17.9566	2.18806	persistent	No	No
chr11:68316520-68366197	Pik3r6	4.75896	8.33548	8.49308	10.1113	2.12469	persistent	EBF1-independent Pax5 occupancy	Repressed Pax5 targets
chr11:86749926-86807264	Ypel2	2.39325	3.18153	1.74667	5.07999	2.12263	persistent	No	No
chr14:56159102-56168854	Pck2	38.218	66.5272	64.2124	79.6699	2.08462	persistent	No	No
chr5:35994674-36022429	Htra3	2.12455	38.1562	16.3271	4.40807	2.07483	persistent and transient	No	No
chr8:47937705-48182203	Enpp6	6.49298	12.4979	7.16778	13.3891	2.06209	persistent	EBF1-independent Pax5 occupancy	No
chr11:48798830-48805756	Tgtp2	0.59078	1.83895	2.12906	1.20519	2.04	persistent	No	No
chr5:137750969-137774840	Slc12a9	6.89862	14.1898	14.0282	14.0331	2.03419	persistent	No	No
chr8:91149746-91160276	Snx20	22.1277	40.7239	39.019	44.8802	2.02824	persistent and transient	No	No
chr7:73254400-73318684	Chsy1	14.0765	51.5747	49.9534	28.2211	2.00484	persistent	No	No
chr8:47556390-47621405	Acsl1	16.2686	38.5321	29.605	32.5452	2.00049	persistent and transient	No	No
	N.A. = Not annotated in mm9

## Sheet: cluster U2
Table S2. 2- to 10-fold deregulated genes: cluster U2
		RNA expression (FPKM)
Locus	Gene symbol	0hrs	24hrs	72hrs	pro-B	Fold change (0hrs vs. pro-B)	EBF1 occupancy	Pax5 co-occupancy	Pax5 regulation
chr6:134932018-134936854	Apold1	0.236527	0.654824	0.497832	2.21771	9.37614	persistent	No	Repressed Pax5 targets
chr8:124806032-124867924	Zfpm1	8.44435	20.6854	19.9491	74.3553	8.80533	persistent and transient	No	Activated Pax5 targets
chr19:6359308-6360655	N.A.	0.170216	0.3422	0.363262	1.48611	8.73073	persistent	No	No
chr17:46266223-46281183	Rsph9	3.88969	8.79933	12.3096	31.735	8.15875	persistent	No	No
chr3:51184488-51185096	N.A.	0.353935	1.55329	1.29681	2.88564	8.15302	persistent	No	No
chr7:139903569-140005603	Fam53b	15.4161	38.2855	48.3157	123.173	7.98989	transient	No	Activated Pax5 targets
chr19:6341159-6355619	Map4k2	18.3511	40.7376	38.9411	141.99	7.73741	persistent	EBF1-independent Pax5 occupancy	No
chr4:135728188-135752000	E2f2	14.1051	24.3523	29.2891	108.709	7.70707	persistent	EBF1-independent Pax5 occupancy	Activated Pax5 targets
chr9:121801840-121802415	N.A.	0.340224	1.37962	0.825561	2.60279	7.65022	persistent	No	No
chr5:135724807-135726917	Fzd9	1.38222	3.98864	5.05087	9.60449	6.9486	persistent	EBF1-dependent Pax5 occupancy	No
chr12:81208746-81214000	Zfp36l1	9.06231	20.1364	21.3512	62.6791	6.91646	transient	No	No
chr19:34175432-34240531	Ankrd22	0.174415	0.362128	0.410436	1.16078	6.65528	persistent	EBF1-independent Pax5 occupancy	No
chr5:137819864-137918292	Zan	0.406962	0.870116	0.665802	2.68043	6.58644	persistent and transient	No	No
chr3:90416815-90418336	S100a6	19.7	54.2404	72.3681	126.563	6.42452	persistent	No	No
chr7:107641866-107648138	Ucp2	458.551	979.866	1068.29	2828.94	6.1693	persistent	EBF1-independent Pax5 occupancy	No
chr2:180105189-180178598	Gm6307	0.801821	2.04232	1.40678	4.82384	6.01611	persistent	EBF1-independent Pax5 occupancy	No
chr9:21948970-21949249	N.A.	7.34926	12.0739	14.4943	43.9694	5.98283	persistent	No	No
chr10:59412422-59414518	Ddit4	13.2283	28.8912	21.6677	77.091	5.82773	persistent and transient	No	No
chr12:74684150-74685143	N.A.	0.287128	0.481649	0.472085	1.67297	5.82657	persistent	No	No
chr19:53515701-53539304	5830416P10Rik	3.85593	8.90507	9.88226	22.1711	5.74987	persistent and transient	No	No
chr15:58772788-58913925	Mtss1	4.74841	10.314	12.712	25.9018	5.45484	persistent	No	Activated Pax5 targets
chr7:105638360-105650340	Lrrc32	0.60638	1.20015	1.44988	3.27829	5.40633	persistent	EBF1-independent Pax5 occupancy	No
chr4:57074573-57156527	Epb4.1l4b	19.1935	36.441	46.0165	99.8038	5.19987	persistent	No	No
chr18:35806918-35809021	Mzb1	57.3462	119.72	92.5345	293.088	5.11085	persistent and transient	EBF1-independent Pax5 occupancy	No
chr4:47139743-47140857	N.A.	0.209369	0.431227	0.338548	1.01317	4.83916	persistent and transient	No	No
chr14:33772732-34008984	Wdfy4	40.9819	80.132	83.7715	197.449	4.81796	persistent	No	No
chr7:3303657-3331155	Prkcg	2.05588	3.58198	3.0667	9.59963	4.66935	persistent	No	No
chr7:133392576-133438559	Sbk1	11.8698	22.6372	19.2667	53.8637	4.53788	persistent	No	Activated Pax5 targets
chr15:73553574-73589196	Ptp4a3	35.7205	89.1123	64.2266	159.255	4.45836	persistent	No	No
chr7:56044372-56082807	Zdhhc13	21.3144	44.3079	53.2838	90.7405	4.25724	persistent	EBF1-independent Pax5 occupancy	No
chr9:72365821-72379665	4930509E16Rik	1.35449	3.18412	3.64737	5.75453	4.24848	persistent	No	No
chr7:108018259-108081144	Arhgef17	0.753207	2.48967	1.74585	3.08643	4.09772	persistent	No	No
chr9:107194647-107228957	Cish	29.6658	82.6433	65.4046	119.226	4.01897	persistent	No	No
chr4:111392608-111501745	Spata6	12.0862	23.0662	22.1158	47.8951	3.96279	persistent	No	No
chr19:10644967-10664531	Cyb561a3	24.5701	53.3933	65.9795	95.4636	3.88536	persistent	EBF1-dependent Pax5 occupancy	No
chr5:107535588-107725007	Tgfbr3	0.742337	1.92146	1.59837	2.87994	3.87956	persistent	No	No
chr7:106529984-106609547	Gdpd5	0.516385	0.776673	0.905115	1.99845	3.87008	persistent	No	No
chr4:15192901-15213900	Tmem64	8.08256	14.3971	14.9043	31.0066	3.83624	persistent	No	No
chr11:118025479-118109906	Cyth1	14.0663	23.239	22.8346	53.7413	3.82057	persistent	EBF1-independent Pax5 occupancy	No
chr8:86545372-86566474	Il27ra	0.506152	0.907244	0.756866	1.90458	3.76286	persistent and transient	No	No
chr15:98401434-98440638	Adcy6	5.80916	15.8285	13.2863	21.739	3.74219	persistent	No	No
chr2:132672401-132706598	Lrrn4	0.88903	1.837	1.46381	3.18959	3.58772	persistent	No	No
chr15:57526221-57671387	Zhx2	1.78564	4.43139	3.43603	6.38412	3.57526	persistent	No	No
chr9:121890723-121905144	Pomgnt2	1.30684	2.70117	2.39973	4.5531	3.48405	persistent	No	No
chr2:163484121-163551894	Pkig	35.0867	53.9174	52.3454	109.97	3.13424	persistent	No	No
chr5:141348343-141476613	Card11	1.21716	2.74336	2.38849	3.78797	3.11214	persistent and transient	No	No
chr11:95685813-95707045	Gngt2	22.2538	34.9886	40.0651	69.2524	3.11194	persistent and transient	No	No
chr9:70446820-70504981	Fam63b	6.20138	13.2184	9.67723	19.2909	3.11074	persistent	No	No
chr9:107229412-107240683	Hemk1	3.837	9.49169	7.47967	11.3897	2.96839	persistent and transient	No	No
chr19:6046520-6057751	Syvn1	36.2156	56.7488	63.1111	107.122	2.9579	persistent	EBF1-dependent Pax5 occupancy	No
chr7:121190295-121261295	Rras2	54.8762	95.6695	104.073	157.375	2.86782	persistent	No	No
chr5:124423636-124453224	Hip1r	6.16971	15.5835	10.6584	17.5241	2.84034	persistent and transient	No	No
chr6:115679156-115712484	Tmem40	1.15892	1.54242	1.79169	3.27139	2.82279	persistent	No	No
chr7:82913545-82927217	N.A.	61.7973	104.708	92.8845	167.219	2.70593	persistent	No	No
chr17:37095536-37102568	Znrd1as	0.561497	0.866292	0.902356	1.44414	2.57195	persistent	No	No
chr9:30942991-31066970	Aplp2	14.1952	27.7973	23.815	35.4761	2.49916	persistent	No	No
chr16:17835368-17840373	Car15	0.529601	1.10567	0.856772	1.30859	2.4709	transient	No	No
chr2:11393057-11475744	Pfkfb3	12.3803	21.002	21.0735	30.505	2.464	persistent	EBF1-independent Pax5 occupancy	No
chr3:105507516-105523760	Fam212b	0.766352	1.46877	1.22817	1.88745	2.4629	persistent	No	No
chr16:19946585-19983183	Klhl6	31.4334	47.654	46.6795	71.6616	2.27979	persistent	No	No
chr5:129490432-129514447	Stx2	7.34748	12.7738	11.562	16.5644	2.25443	persistent and transient	No	No
chr11:75465010-75488136	Myo1c	15.9459	25.2942	21.4321	35.8956	2.25109	persistent	No	No
chr1:183745445-183772532	Lbr	110.173	161.871	176.022	243.102	2.20655	persistent	EBF1-independent Pax5 occupancy	No
chr7:29144621-29157819	Plekhg2	6.43355	8.98786	8.6152	14.0281	2.18046	persistent	EBF1-dependent Pax5 occupancy	No
chr2:37298804-37559342	Strbp	40.414	56.5648	63.6928	86.8953	2.15013	transient	No	No
chr10:55734099-55948495	Tbc1d32	1.40636	1.66559	1.8235	3.02227	2.149	persistent	EBF1-dependent Pax5 occupancy	No
chr7:25395330-25414319	Phldb3	9.78651	13.6882	11.4366	20.9627	2.142	persistent	No	No
chr10:127945794-127962915	Esyt1	77.3652	105.224	109.695	159.423	2.06066	persistent	No	No
chr6:82980923-82983465	Dok1	14.5107	22.8443	20.0861	29.7542	2.0505	persistent	No	No
chr10:52056829-52101930	Gopc	11.9946	15.1563	15.9906	24.4247	2.03631	persistent	No	No
chr7:123480789-123586972	Pik3c2a	7.07202	9.79974	9.19375	14.3747	2.03262	persistent	No	No
chr9:65400383-65427894	Plekho2	8.35881	10.1572	10.3753	16.7755	2.00692	persistent	No	No
chr6:30161288-30254539	Ube2h	8.09154	10.0287	9.81378	16.1861	2.00037	persistent	No	No
	N.A. = Not annotated in mm9

## Sheet: cluster U3
Table S2. 2- to 10-fold deregulated genes: cluster U3
		RNA expression (FPKM)
Locus	Gene symbol	0hrs	24hrs	72hrs	pro-B	Fold change (0hrs vs. pro-B)	EBF1 occupancy	Pax5 co-occupancy	Pax5 regulation
chr6:89593754-89625523	Txnrd3	8.73851	15.4246	28.6579	83.1244	9.51242	persistent	No	Activated Pax5 targets
chr14:71224573-71250115	N.A.	0.205267	0.530748	0.823205	1.84875	9.00656	persistent	EBF1-dependent Pax5 occupancy	No
chr6:33979447-34084034	Lrguk	0.143743	0.339231	0.853378	1.23144	8.56696	transient	No	No
chr7:26161837-26351436	Ceacam1	1.29739	2.24306	3.28162	9.53235	7.34733	persistent	No	No
chr17:66309862-66310033	N.A.	5.39549	25.0502	52.1508	39.211	7.26737	persistent	No	No
chr4:132359450-132359972	N.A.	0.626356	1.14139	1.80453	4.13519	6.60198	persistent	No	No
chr2:104561943-104582958	Depdc7	0.163034	0.336133	0.647526	1.02332	6.27673	persistent	EBF1-dependent Pax5 occupancy	No
chr2:65920822-65963210	Galnt3	0.907842	2.3221	5.90172	5.67539	6.25152	persistent	No	No
chr11:117827394-117831187	Socs3	5.21051	13.587	23.0172	32.2985	6.19872	persistent	No	Repressed Pax5 targets
chr3:96962590-96980499	Acp6	15.084	24.6633	33.7963	90.3054	5.98683	persistent	No	No
chr13:41587320-41587953	N.A.	0.486834	0.689795	1.40023	2.90724	5.97173	persistent	No	No
chr3:107543965-107563396	Csf1	1.97274	4.15227	6.5897	11.5356	5.8475	persistent	No	No
chr7:52067625-52104449	Atf5	8.18524	20.5617	28.7363	35.0294	4.27958	persistent	No	No
chr10:19653409-19862556	Map3k5	4.99189	8.25586	11.6053	20.0538	4.01728	persistent	No	No
chr15:85690136-85707004	Gtse1	17.9445	38.2262	49.4703	67.4886	3.76096	persistent and transient	No	No
chr1:175787350-175872803	Ifi203	13.6077	19.736	25.1085	51.0165	3.74909	persistent	No	No
chr6:120005411-120005589	N.A.	8.15251	11.4531	20.808	30.5117	3.74261	persistent	No	No
chr2:25227465-25235996	Sapcd2	9.59779	20.7429	26.5164	33.5883	3.49959	persistent	No	No
chr1:161906532-161955888	N.A.	1.21679	2.12285	2.70922	4.23201	3.47801	persistent	No	No
chr9:103385265-103664251	Tmem108	3.08548	6.93225	8.74993	10.3913	3.36781	persistent and transient	EBF1-dependent Pax5 occupancy	No
chr7:120459147-120513510	Btbd10	6.52497	9.66666	12.4174	21.938	3.36216	persistent	No	No
chr15:78353775-78362503	C1qtnf6	0.426051	0.713568	0.885704	1.43098	3.35871	persistent	No	No
chr7:3289038-3299350	Myadm	13.1427	20.7098	25.7053	43.883	3.33896	persistent	EBF1-dependent Pax5 occupancy	No
chr16:22381385-22439697	Etv5	1.77919	2.88803	5.7531	5.90006	3.31615	transient	No	No
chr3:121250253-121250541	N.A.	3.73713	5.05216	6.54689	12.3404	3.30211	persistent	EBF1-dependent Pax5 occupancy	No
chr15:63918401-64214481	Asap1	3.47818	5.46225	7.03447	10.7519	3.09124	transient	No	No
chr19:21852070-21933157	Tmem2	1.43169	1.97827	2.55664	4.22142	2.94856	persistent	No	No
chr19:3913070-3930743	Aldh3b1	1.01458	1.55668	2.9241	2.95771	2.91521	persistent	No	No
chr6:145060266-145159490	Lrmp	122.218	211.928	258.789	349.034	2.85583	transient	No	No
chr14:8930720-8997625	Pxk	8.79928	13.2795	15.7751	25.0272	2.84423	persistent	No	No
chr4:148502457-148511735	Apitd1	14.5182	20.494	29.0215	40.6057	2.79688	persistent	No	No
chr3:108700837-108703029	N.A.	0.614953	0.833757	1.04176	1.66067	2.70048	persistent	No	No
chr6:144942354-145025060	Bcat1	28.101	35.601	48.7841	71.4623	2.54305	persistent	EBF1-independent Pax5 occupancy	Activated Pax5 targets
chr12:113998865-114007197	Pld4	17.5803	24.1781	40.2204	44.6413	2.53928	transient	No	No
chrX:68463941-68568470	Mtm1	1.56728	2.02927	2.37075	3.80239	2.42611	persistent	No	No
chr5:32761130-32796085	Ppp1cb	109.776	141.662	182.786	266.163	2.4246	persistent	EBF1-independent Pax5 occupancy	No
chr3:95330707-95360327	Ctss	13.5463	19.2338	29.6926	31.9398	2.35782	persistent	No	No
chr5:114243737-114250482	Tmem119	16.8445	28.4512	37.2922	39.2791	2.33187	persistent	No	Repressed Pax5 targets
chr17:32249062-32250657	N.A.	20.6283	35.8814	56.3211	47.4547	2.30047	persistent	No	No
chr7:51827707-51842216	Napsa	74.8577	94.2156	116.36	169.724	2.26729	persistent	EBF1-independent Pax5 occupancy	No
chr2:38863587-38871404	Arpc5l	69.0948	85.2347	107.38	155.439	2.24965	persistent	No	No
chrX:156064997-156413852	Sh3kbp1	7.57486	11.0457	13.1818	16.7737	2.21439	persistent	EBF1-independent Pax5 occupancy	No
chr14:31408539-31439394	Prkcd	40.9854	60.7995	75.8388	88.8786	2.16854	persistent	EBF1-dependent Pax5 occupancy	No
chr12:26991658-27100153	Rnf144a	4.10667	4.93646	6.03307	8.81061	2.14544	transient	No	No
chr10:80965058-80987208	Gna15	14.5779	18.3864	24.2905	30.9903	2.12584	persistent	EBF1-independent Pax5 occupancy	No
chr7:13601308-13601460	N.A.	252.887	315.213	437.225	526.205	2.08079	persistent	No	No
chr7:139749157-139768081	Oat	43.2746	52.3651	61.6975	88.6002	2.0474	persistent	No	No
	N.A. = Not annotated in mm9

## Sheet: cluster U4
Table S2. 2- to 10-fold deregulated genes: cluster U4
		RNA expression (FPKM)
Locus	Gene symbol	0hrs	24hrs	72hrs	pro-B	Fold change (0hrs vs. pro-B)	EBF1 occupancy	Pax5 co-occupancy	Pax5 regulation
chr11:59761715-59778444	Rasd1	0.802639	1.10645	2.56247	7.46473	9.30023	transient	No	No
chr15:96535975-96539976	N.A.	0.124455	0.122054	0.262026	1.14946	9.23595	persistent	EBF1-independent Pax5 occupancy	No
chr1:174411881-174429008	Igsf9	0.207527	0.164733	0.365829	1.88042	9.06109	persistent	No	No
chr15:36645812-36649186	N.A.	0.387676	0.577943	1.07561	3.18839	8.22437	persistent and transient	No	No
chr1:155450215-155544992	Rgs8	0.162631	0.271509	1.59571	1.30584	8.02947	persistent	No	No
chr1:165992206-166011235	Sell	0.165033	0.169887	0.437318	1.21599	7.36816	persistent	No	No
chr19:3429846-3441420	N.A.	0.195884	0.188027	0.373948	1.43698	7.33587	transient	No	No
chr2:144054568-144055692	N.A.	0.166619	0.215538	0.32524	1.21524	7.29353	persistent and transient	No	No
chr6:68810850-68830678	N.A.	0.268267	0.110265	0.918055	1.67293	6.23606	persistent	No	No
chr15:74760724-74766811	N.A.	0.175455	0.17225	0.492799	1.03501	5.89901	persistent	EBF1-dependent Pax5 occupancy	No
chr14:51550742-51573087	Pnp	32.183	31.5376	68.9561	188.644	5.8616	persistent	No	No
chr11:75223530-75236125	Serpinf1	3.37147	3.70672	7.76829	19.4794	5.77772	persistent	No	No
chr8:123260257-123280592	Irf8	16.7236	16.1981	27.8955	90.7082	5.42396	persistent	EBF1-independent Pax5 occupancy	No
chr18:60963502-60972306	Cd74	11.9083	12.239	20.9319	63.7921	5.35694	persistent	No	No
chr7:28434625-28436066	N.A.	0.306675	0.43241	0.588701	1.60132	5.22155	persistent	EBF1-independent Pax5 occupancy	No
chr3:8929435-9004749	Tpd52	12.7092	13.7688	24.2555	62.4741	4.91566	persistent	No	No
chr10:42580308-42681319	Scml4	0.727492	0.85402	1.73496	3.47323	4.77425	persistent	EBF1-independent Pax5 occupancy	No
chr1:97484258-97564181	St8sia4	2.76148	2.3364	6.26803	12.7975	4.63429	persistent	No	No
chr19:32197216-32462993	Sgms1	1.11316	1.40994	2.26115	4.81655	4.32692	persistent	No	No
chr1:135575564-135586737	Lax1	4.98083	6.37209	9.45071	17.7569	3.56505	persistent	No	Repressed Pax5 targets
chr4:58978461-59000019	Ptgr1	16.3323	15.864	22.8372	54.4152	3.33175	persistent	No	No
chr17:64950039-65104450	Man2a1	6.85392	6.59891	9.47328	21.2353	3.09827	persistent	No	No
chr4:135605862-135609286	Rpl11	4.50535	5.08285	12.6973	13.3922	2.97251	persistent	No	No
chr17:15680040-15701309	Prdm9	1.89671	2.26903	3.00027	5.42197	2.85862	persistent	No	No
chr6:38637509-38826287	Hipk2	3.64855	4.27325	7.98062	9.98626	2.73705	persistent and transient	No	No
chr7:52380932-52384115	Rpl13a	211.447	212.816	1073.58	570.218	2.69674	persistent	No	No
chr16:89787354-90147072	Tiam1	6.46499	6.19082	8.45424	17.0564	2.63827	persistent and transient	No	No
chr19:4283556-4306329	Adrbk1	120.498	148.052	182.104	310.148	2.57389	persistent	No	No
chr17:36002539-36012541	Ppp1r18	27.9157	26.8956	36.2793	71.8306	2.57313	persistent	EBF1-independent Pax5 occupancy	No
chr14:70554211-70559309	9930012K11Rik	1.74606	1.4005	2.09264	4.48628	2.56937	transient	No	No
chr7:52690208-52711987	Gys1	7.00677	8.45555	10.5837	17.8609	2.54909	persistent	No	No
chr8:106872092-106919707	Cmtm4	2.07433	2.24082	3.61822	5.25621	2.53393	persistent	No	No
chr14:47380102-47391200	Cdkn3	17.7437	20.3182	27.0103	44.4907	2.50741	persistent	No	No
chr6:118057470-118089158	Csgalnact2	4.74589	4.91568	10.355	11.7572	2.47734	transient	No	No
chr15:73342989-73402672	Dennd3	1.46778	1.02615	2.41649	3.61472	2.46271	persistent and transient	No	No
chr13:112476385-112508802	Mier3	6.93807	7.68963	11.0232	17.0568	2.45844	persistent	No	No
chr3:95538070-95543492	Ecm1	1.44231	1.4832	3.05195	3.44347	2.38747	persistent	No	No
chr12:113960384-113984802	Cep170b	5.68179	6.12117	9.36537	13.5427	2.38353	persistent and transient	No	No
chr12:25393110-25399011	Rrm2	95.8875	112.095	148.682	228.069	2.37851	persistent	No	Activated Pax5 targets
chr12:113826972-113853768	Inf2	4.16231	4.45432	7.25547	9.82849	2.36131	persistent	No	No
chr18:53335908-53380514	Snx2	63.9557	63.9156	85.4434	150.944	2.36013	persistent	No	Activated Pax5 targets
chr14:48007453-48038082	Dlgap5	21.8266	24.6276	30.4832	51.3579	2.353	persistent	No	No
chr17:47873985-47929365	Tfeb	8.06505	6.07111	11.7115	18.7987	2.33088	persistent	No	No
chr2:132088883-132137786	Cds2	15.1332	18.1593	21.5293	35.0835	2.31831	persistent	No	No
chr11:102766832-102786446	Kif18b	17.3114	17.2999	22.2593	39.142	2.26105	transient	No	No
chr1:179372312-179380897	Zbtb18	19.6444	21.4409	33.7022	44.4144	2.26092	persistent	No	No
chr7:28254869-28255635	N.A.	61.5125	69.0164	87.2778	138.763	2.25585	persistent and transient	No	No
chr18:32518710-32595394	Bin1	38.9105	39.7923	56.3891	86.5542	2.22444	persistent	No	No
chr2:127148317-127164113	Dusp2	71.6482	84.7094	102.435	157.312	2.19562	persistent	No	No
chr3:103663704-103716175	Ptpn22	7.6557	7.81374	13.8582	16.7738	2.19102	persistent	No	No
chr9:72285803-72340321	Mns1	8.32273	8.90245	11.6447	18.142	2.17981	transient	No	No
chr9:106124912-106131346	Tlr9	1.79035	1.70202	2.36662	3.88127	2.16788	persistent	No	No
chr2:32502114-32549695	Fpgs	19.0853	21.6432	25.5527	41.3062	2.16429	persistent	No	No
chr1:82836025-82897660	Agfg1	23.7178	27.7834	33.3052	51.2238	2.15972	persistent	No	No
chr1:193645351-193656928	Nek2	25.8294	27.6311	36.0759	55.4683	2.14749	transient	No	No
chr13:101548693-101556593	Ccnb1	38.3782	43.2409	53.1655	81.7056	2.12896	persistent	No	No
chr7:16905584-16973245	Sae1	152.618	157.641	199.133	320.8	2.10198	persistent	No	No
chr2:74429428-74429972	N.A.	60.5215	68.0242	77.955	126.645	2.09256	persistent	No	No
chr16:91545916-91564252	Ifngr2	14.1884	15.9016	19.6688	29.6226	2.0878	persistent and transient	No	No
chr13:55423415-55431091	Prelid1	119.383	123.263	152.518	249.071	2.08632	persistent	No	No
chr9:45061914-45077247	Il10ra	5.63825	4.76396	7.72845	11.7429	2.08272	persistent	No	No
chr2:93027695-93041914	Trp53i11	82.9354	74.289	99.0075	170.275	2.0531	persistent	No	Activated Pax5 targets
chr2:129624104-129658021	Stk35	7.14049	7.53186	9.12211	14.6269	2.04844	persistent	No	No
chr8:73929281-73941502	Ankle1	12.9377	13.0544	18.4892	26.4229	2.04232	persistent	No	No
chr3:87885924-87924970	Iqgap3	5.41949	5.14668	6.85777	10.9549	2.02139	persistent	No	No
	N.A. = Not annotated in mm9

## Sheet: cluster U5
Table S2. 2- to 10-fold deregulated genes: cluster U5
		RNA expression (FPKM)
Locus	Gene symbol	0hrs	24hrs	72hrs	pro-B	Fold change (0hrs vs. pro-B)	EBF1 occupancy	Pax5 co-occupancy	Pax5 regulation
chr9:57787905-57810672	Sema7a	7.39176	13.0749	11.3247	71.7289	9.7039	persistent	No	No
chr11:118953450-118957261	N.A.	0.110996	0.113844	0.171883	1.01164	9.1142	persistent and transient	No	No
chr5:36359829-36740788	Sorcs2	0.496341	0.733255	0.918635	4.4653	8.99644	persistent	EBF1-independent Pax5 occupancy	Activated Pax5 targets
chr10:126962528-126971615	Nxph4	0.154376	0.105269	0.0867617	1.32154	8.56053	persistent and transient	No	No
chr16:32321947-32322117	N.A.	8.07192	6.36708	7.12073	68.0051	8.4249	persistent	No	No
chr10:7924550-8238623	Ust	0.416802	0.341014	0.509991	3.42848	8.22568	persistent	EBF1-dependent Pax5 occupancy	No
chr3:128972094-129035677	Enpep	1.94619	0.869297	0.763315	14.5259	7.46376	persistent	No	Activated Pax5 targets
chr19:55142073-55173980	Gpam	9.90623	9.40717	13.542	72.6618	7.33496	persistent	EBF1-dependent Pax5 occupancy	Activated Pax5 targets
chr5:149808299-149827535	Gm15408	0.617146	0.284438	0.286173	4.49448	7.28269	persistent	No	No
chr10:59610292-59623781	N.A.	1.00384	1.17166	0.833615	7.11689	7.08967	persistent	EBF1-independent Pax5 occupancy	No
chr2:158492468-158592070	Ppp1r16b	1.75582	1.74323	1.55777	11.6799	6.65211	persistent and transient	EBF1-independent Pax5 occupancy	No
chr19:4164323-4175479	Carns1	3.73233	4.46318	4.31044	24.8054	6.64609	persistent	No	No
chr12:114653344-114653772	N.A.	1.96872	1.37248	2.1719	12.659	6.43007	transient	No	No
chr4:149442406-149445905	Mir34a	0.502974	1.06519	0.521804	3.20145	6.36504	persistent	No	No
chr13:43577023-43578110	N.A.	0.266997	0.475192	0.385763	1.60126	5.9973	persistent	No	No
chr11:22654667-22655750	N.A.	0.341103	0.171999	0.037476	2.03582	5.96834	persistent	No	No
chr19:34266706-34329863	Stambpl1	21.2598	35.1541	28.8919	124.114	5.83797	persistent	No	No
chr1:60965868-60972676	Ctla4	2.44389	1.65244	2.24997	13.2809	5.43433	transient	No	No
chr13:73901144-73954190	Slc12a7	6.99061	9.8616	8.03268	36.7816	5.26157	persistent	No	No
chr11:83663201-83719419	Hnf1b	0.786336	0.847967	1.0568	4.13155	5.25418	persistent	No	Repressed Pax5 targets
chr6:106659291-106699147	Il5ra	0.216453	0.129068	0.0372184	1.12076	5.17784	persistent	No	No
chr2:164291291-164318823	Dbndd2	0.712276	0.809767	1.03519	3.6588	5.13677	persistent	No	No
chr10:53624598-53795602	Man1a	4.82942	3.85547	4.84426	24.5974	5.09324	persistent	No	No
chr5:130549195-130611603	Tpst1	3.69252	2.9171	2.65944	18.4655	5.00079	persistent	No	Activated Pax5 targets
chr1:134238591-134247912	N.A.	1.30742	1.98919	1.08918	6.44989	4.9333	persistent	No	No
chr10:80791204-80797938	Tbxa2r	6.14995	3.43156	5.39419	29.967	4.87272	persistent	No	No
chr2:32643126-32702796	Stxbp1	5.09542	7.52024	6.09168	24.7744	4.86209	persistent	No	No
chr16:58408629-58523905	St3gal6	6.91951	5.10358	8.32848	31.5143	4.55441	persistent	No	No
chr3:129230454-129235108	N.A.	0.440065	0.156266	0.194974	2.00012	4.54506	transient	No	No
chr1:21388452-21963539	Kcnq5	2.52297	2.29186	2.57344	11.3802	4.51064	persistent	No	No
chr1:172847724-172857714	Fcrla	1.28059	1.05151	0.49966	5.76146	4.49907	persistent	EBF1-dependent Pax5 occupancy	No
chr9:62267298-62384851	Coro2b	2.02172	3.57008	2.35789	9.0879	4.49513	persistent and transient	EBF1-independent Pax5 occupancy	No
chr19:32058487-32182517	Asah2	0.63111	0.958844	0.82142	2.67632	4.24066	persistent	No	No
chr5:144955310-144984463	Tecpr1	4.09718	6.50812	5.59233	17.3744	4.24058	transient	No	No
chr2:119577061-119586167	Ltk	0.540197	0.320351	0.216185	2.27966	4.22005	persistent	No	No
chr7:133938747-133943961	Aldoa	337.677	417.504	475.495	1413.52	4.18601	persistent	No	No
chr13:12658120-12701795	Ero1lb	3.99983	3.74328	3.74414	16.5998	4.15013	persistent	No	No
chr19:6399839-6415216	Rasgrp2	35.7706	45.4611	56.0729	147.976	4.13681	persistent	No	No
chr5:123794456-123824092	Bcl7a	22.5777	24.9839	21.1064	92.2422	4.08554	persistent	EBF1-independent Pax5 occupancy	No
chr11:68245626-68311348	Pik3r5	2.5376	3.51481	3.23559	10.3373	4.07365	persistent	No	No
chr2:151822226-151834994	Slc52a3	0.69677	0.749273	0.720059	2.83316	4.06613	persistent and transient	No	No
chr4:140857111-140885299	Epha2	9.73226	5.69153	9.04409	39.4309	4.05157	persistent and transient	No	Activated Pax5 targets
chr3:82161993-82199190	Map9	0.515451	0.476165	0.540204	2.06127	3.99896	persistent	No	No
chr16:95580775-95808200	Erg	17.6647	13.6831	10.5826	70.5679	3.99485	persistent	No	No
chr9:57820878-57874832	Cyp11a1	3.19252	1.50154	1.20833	12.4951	3.91387	persistent	EBF1-independent Pax5 occupancy	No
chr5:22230236-22232006	N.A.	103.468	115.462	132.244	397.344	3.84026	persistent	No	No
chr7:28090159-28122631	Ltbp4	1.35801	1.71267	1.18534	5.14375	3.78771	persistent	No	Activated Pax5 targets
chr1:134942588-135005429	Pik3c2b	1.57574	1.58532	1.37682	5.91099	3.75125	persistent and transient	No	No
chr9:56990597-56996281	Neil1	6.95133	5.40948	5.56297	25.98	3.73741	persistent	EBF1-dependent Pax5 occupancy	No
chr11:116459478-116488333	Rhbdf2	8.01743	9.46263	10.335	29.8365	3.72145	persistent and transient	No	No
chr7:54101173-54110997	Ldha	325.294	355.285	439.118	1183.33	3.63772	persistent	No	No
chr4:32325420-32673087	Bach2	4.55031	4.10582	3.62736	16.5074	3.62775	persistent	No	Activated Pax5 targets
chr9:35228733-35315237	Cdon	0.504025	0.495571	0.618677	1.81073	3.59254	persistent	No	No
chr4:154332761-154336480	Hes5	0.364182	0.270537	0.194495	1.29696	3.5613	persistent and transient	No	No
chr2:62168129-62250598	Dpp4	4.81601	3.26782	3.16076	16.886	3.50622	persistent	No	No
chr2:152579908-152657464	Bcl2l1	16.9843	14.0568	14.0722	58.8898	3.46731	persistent	No	No
chr11:22760670-22761251	N.A.	1.42084	0.844632	0.852358	4.89791	3.44719	persistent	No	No
chr10:88871567-88906712	Gas2l3	4.01901	4.14902	4.74431	13.8153	3.43749	persistent	EBF1-dependent Pax5 occupancy	No
chr2:71367150-71375948	Dlx1	0.556557	0.391028	0.551898	1.90923	3.43043	persistent	No	No
chr6:134870272-134875644	Cdkn1b	16.0916	17.3765	19.4686	55.0263	3.41957	persistent	No	No
chr1:167067983-167091085	Tbx19	0.972374	1.38432	1.30977	3.29733	3.39101	persistent	No	No
chr2:163447316-163471536	Serinc3	136.028	151.414	142.247	461.24	3.39077	persistent	No	No
chr1:133903996-133964639	Elk4	14.8516	19.0022	17.8821	47.7856	3.21754	persistent	EBF1-independent Pax5 occupancy	No
chr13:3352387-3353195	N.A.	1.63658	1.44538	1.65582	5.23586	3.19927	persistent	No	No
chr16:11066390-11134741	Snn	26.5544	39.4478	27.6698	83.7628	3.15438	persistent	No	No
chr2:17965703-17970076	Skida1	0.405255	0.37229	0.464144	1.27213	3.13909	persistent	No	No
chr11:98698098-98716337	Rapgefl1	1.50427	1.07366	0.691717	4.72181	3.13894	persistent	No	No
chr10:96079634-96085445	Btg1	4.89079	4.75758	5.27144	15.3128	3.13095	persistent	No	No
chr1:16218890-16509383	Stau2	2.60394	2.22605	2.86459	8.07012	3.0992	persistent	No	No
chr5:9100736-9161776	Tmem243	13.6117	11.5652	16.8334	41.7438	3.06676	persistent	No	No
chr2:104667188-104690112	Prrg4	3.21649	4.0817	4.27931	9.85513	3.06394	persistent	No	No
chr14:68360474-68367541	Gnrh1	0.772489	0.729704	0.866479	2.35015	3.04231	persistent	No	No
chr8:15011024-15033332	Kbtbd11	1.73998	1.26551	0.892426	5.16426	2.968	persistent	No	No
chr7:90791357-90884000	Il16	21.35	19.021	24.0784	63.1457	2.95764	persistent	No	No
chr7:16633542-16634415	N.A.	5.09647	3.90324	3.03572	14.9886	2.94098	persistent	No	No
chr14:47773569-47809114	Gch1	3.07953	3.87031	3.60077	9.02717	2.93135	persistent	No	No
chr4:33114113-33139339	Ube2j1	34.8493	31.0316	34.5723	101.024	2.89888	persistent	No	No
chr11:22734738-22760336	B3gnt2	44.1002	39.8268	40.0691	127.659	2.89475	persistent	No	No
chr7:91029004-91050042	Mesdc1	20.6077	24.5135	24.0289	59.315	2.87829	persistent and transient	No	No
chr10:118292477-118306559	Dyrk2	11.1047	11.0711	12.3304	31.9524	2.87738	persistent	No	No
chr10:39332739-39451813	Traf3ip2	3.59605	5.05312	4.40825	10.3212	2.87015	persistent and transient	No	No
chr10:13685159-13871184	Hivep2	3.22227	3.45871	3.73081	9.15991	2.84269	persistent	EBF1-independent Pax5 occupancy	No
chr1:135971441-135976148	Btg2	13.2911	13.6301	9.46684	37.7009	2.83655	persistent	EBF1-dependent Pax5 occupancy	No
chr15:88972913-88980036	Mapk11	2.14039	1.5857	1.75603	6.06392	2.83309	persistent	No	No
chr15:85969434-86016810	Cerk	22.5616	28.2881	21.018	63.741	2.8252	persistent	No	No
chr8:128946400-128999010	Gm17296	11.6486	13.9752	15.8989	32.6149	2.7999	persistent	No	No
chr14:67604070-67627714	Bnip3l	37.2656	32.9211	27.2282	102.474	2.74983	persistent	No	No
chr2:59450076-59684270	Tanc1	2.5969	2.81274	1.84541	7.12712	2.74447	persistent	No	No
chr2:4840041-4859789	Phyh	4.4026	6.21415	4.14539	12.0663	2.74072	persistent	No	No
chr7:25267041-25300701	Zfp428	10.0893	9.71258	10.2992	27.5991	2.73548	persistent	No	No
chr17:35068159-35074242	Neu1	5.02968	5.11347	5.59042	13.6388	2.71166	persistent	No	No
chr10:78047247-78054709	Syde1	1.04291	1.12895	0.977679	2.8188	2.70282	persistent	No	No
chr7:133920457-133924028	Ypel3	34.3334	33.8389	26.9888	92.618	2.69761	transient	No	No
chr9:64658817-64767474	Dennd4a	10.4375	10.0841	11.5865	27.8331	2.66664	persistent	EBF1-dependent Pax5 occupancy	No
chr2:173049965-173102034	Pmepa1	0.76763	0.453155	0.415886	2.01632	2.62668	persistent and transient	No	No
chr12:55279967-55304861	Egln3	13.7091	17.6463	16.9059	35.8007	2.61146	transient	No	Repressed Pax5 targets
chr15:97614795-97674933	Hdac7	30.6005	38.8042	31.7858	79.5743	2.60042	persistent	No	Activated Pax5 targets
chr14:73595308-73725598	Rb1	10.6117	11.9168	13.1799	27.4952	2.59103	persistent	No	No
chr2:11564418-11614821	Il2ra	4.42876	2.81317	3.06169	11.4306	2.58099	persistent and transient	No	Repressed Pax5 targets
chr4:149076961-149085161	N.A.	1.57385	1.65793	1.5979	4.04001	2.56696	persistent	No	No
chr10:18720716-18735216	Tnfaip3	2.24394	1.55036	1.81315	5.7344	2.55551	persistent	No	No
chr5:93696598-93705257	Ccng2	26.0805	28.1563	24.8608	65.967	2.52936	persistent	No	No
chr9:119880266-119893776	Csrnp1	13.6359	10.7958	12.5654	34.1701	2.50589	persistent and transient	EBF1-independent Pax5 occupancy	Repressed Pax5 targets
chr8:73278577-73284820	Rab3a	3.04617	3.49788	2.87914	7.63114	2.50516	persistent	No	No
chr5:123791488-123793706	N.A.	0.506552	0.2937	0.261612	1.26499	2.49726	persistent	No	No
chr8:74967778-74999132	1700030K09Rik	5.71895	5.41594	5.43538	14.2725	2.49565	persistent	EBF1-independent Pax5 occupancy	No
chr11:3417524-3439295	Smtn	7.74895	5.31836	5.13531	19.2319	2.48187	persistent	No	Activated Pax5 targets
chr1:107885635-107886926	N.A.	1.75587	1.61541	1.2302	4.32061	2.46067	persistent	EBF1-dependent Pax5 occupancy	No
chr7:34986345-35015393	Gpi1	138.357	134.232	150.386	340.082	2.458	persistent and transient	No	No
chr7:25368856-25393944	Ethe1	35.5145	42.1984	36.1112	87.0631	2.45148	persistent	No	Activated Pax5 targets
chr9:21092907-21095653	Cdkn2d	2.20197	1.65016	2.2098	5.39064	2.4481	transient	No	No
chr16:52031493-52208159	Cblb	5.50628	5.22649	6.24525	13.3698	2.4281	transient	No	No
chr18:3266351-3371063	Crem	5.24178	5.54195	5.76342	12.709	2.42456	persistent	No	No
chr13:109444370-110746177	Pde4d	1.6404	1.16329	1.12026	3.94634	2.40572	persistent	No	No
chr2:163552306-163575975	Ada	9.08295	8.30242	9.52981	21.7985	2.39994	persistent	No	No
chr2:58998906-59193262	Pkp4	7.89672	7.41156	8.32188	18.876	2.39036	transient	No	No
chr3:136333029-136600691	Ppp3ca	24.6976	22.1199	27.8855	58.7008	2.37678	transient	No	No
chr11:62524947-62545393	Zfp287	0.875348	0.63521	0.582515	2.07857	2.37456	persistent	No	No
chr15:85864863-85881920	N.A.	0.949855	1.01356	1.17377	2.25115	2.36999	persistent	No	No
chr13:54287467-54331509	Hrh2	1.22133	0.843691	0.871399	2.88958	2.36593	persistent	No	No
chr6:87408538-87483253	Arhgap25	11.4325	10.3902	10.8368	26.9854	2.36041	persistent	No	No
chr16:50719417-50732906	5330426P16Rik	2.08827	1.88085	2.01613	4.81646	2.30644	transient	No	No
chr17:27194248-27259168	Itpr3	9.64052	11.8082	10.2174	22.1827	2.30099	persistent and transient	EBF1-dependent Pax5 occupancy	No
chr11:78776480-78798426	Lgals9	157.446	111.703	145.343	362.089	2.29977	persistent and transient	No	Activated Pax5 targets
chr19:4184356-4191047	Tbc1d10c	59.4118	62.568	59.4574	135.15	2.2748	persistent	No	No
chr10:81069052-81072581	BC025920	1.90597	2.17606	2.25135	4.32595	2.26968	persistent	No	No
chr11:121038906-121090623	BC017643	37.3723	35.7206	39.2123	84.6355	2.26466	persistent and transient	No	No
chr14:62217062-62301210	Dleu2	6.14377	6.96121	7.12052	13.8874	2.2604	persistent	No	No
chr10:4541075-4547383	Fbxo5	38.2023	42.8139	46.5845	86.0263	2.25186	transient	No	No
chr8:47118614-47237840	Snx25	12.3016	14.1329	12.6151	27.6478	2.2475	persistent	No	No
chr16:11322984-11759364	Snx29	3.37318	2.59901	2.63214	7.57702	2.24625	persistent	No	No
chr1:181458178-181557619	Cnst	7.42682	7.96252	8.02004	16.6656	2.24398	persistent and transient	No	No
chr19:36908633-36967967	Tnks2	57.6824	66.9757	72.0461	129.431	2.24386	persistent	No	No
chr8:124356696-124370304	N.A.	22.1418	22.9554	20.5595	49.1642	2.22042	persistent	No	No
chr14:61757293-61877327	Sacs	7.34184	8.33018	9.11941	16.2955	2.21954	persistent and transient	No	No
chr4:133658467-133682695	Ubxn11	2.50842	2.48598	2.92642	5.56174	2.21723	persistent	No	No
chr5:104121398-104284342	Aff1	13.7276	12.9129	14.0802	30.1675	2.19758	persistent	No	No
chr2:119435267-119475896	Nusap1	54.3624	56.6504	64.1928	119.388	2.19615	persistent	No	No
chr9:115996812-116084510	Tgfbr2	9.61736	9.93575	8.73884	21.0626	2.19006	persistent	No	No
chr14:21302085-21317035	Mss51	1.49282	1.74348	1.58599	3.26818	2.18927	persistent	No	No
chr16:3861537-3884579	Zfp597	2.25419	2.60036	2.77246	4.90746	2.17704	transient	No	No
chr2:155782293-155824636	Cep250	15.7606	15.77	15.979	33.8232	2.14606	persistent	No	No
chr11:77971924-77991164	Traf4	37.1525	37.1333	38.0539	79.4954	2.13971	persistent	No	No
chr1:178663783-179189017	Cep170	13.3863	14.1605	15.3586	28.5879	2.13561	transient	No	No
chr7:146575007-146768696	Inpp5a	12.4556	17.0411	12.9727	26.5245	2.12952	persistent and transient	No	No
chr9:21420567-21508674	Smarca4	76.6708	70.0501	74.451	163.118	2.12751	persistent	EBF1-dependent Pax5 occupancy	No
chr11:51697227-51704638	N.A.	4.12965	3.02229	1.86127	8.75497	2.12003	persistent	No	No
chr13:45602811-45641758	Gmpr	8.6017	8.67436	8.96789	18.167	2.11202	persistent	No	No
chr18:55047698-55152262	Zfp608	8.14046	6.49479	8.38829	17.1561	2.10751	persistent	No	No
chr11:77029669-77273753	Ssh2	13.3267	14.5806	15.2099	28.022	2.1027	persistent	No	No
chr17:45692648-45700117	Nfkbie	7.12507	4.80201	5.45923	14.9508	2.09834	persistent	No	No
chr4:149023276-149075738	Pik3cd	99.1085	120.951	114.065	207.909	2.09779	persistent	No	No
chr7:17366694-17383623	Slc1a5	87.7867	79.7266	86.3102	182.378	2.07751	persistent	No	Activated Pax5 targets
chr17:45767119-45796405	Capn11	0.702539	0.799387	0.511205	1.45917	2.077	persistent	No	No
chr4:82866204-82970177	Ttc39b	0.669606	0.730131	0.595678	1.3904	2.07644	persistent	No	No
chr13:107750664-107812483	Kif2a	21.3502	23.6575	26.6445	44.011	2.06139	persistent	No	No
chr3:87650674-87659707	Sh2d2a	2.25984	1.53987	1.4023	4.64243	2.05432	persistent and transient	No	Repressed Pax5 targets
chr8:73286671-73290562	Ifi30	7.69384	8.94571	7.71577	15.6529	2.03447	persistent	No	No
chr1:173931103-173957456	Vangl2	5.67229	7.06829	5.21818	11.526	2.03198	persistent	No	No
chr9:44142797-44144156	H2afx	212.569	174.693	210.858	428.95	2.01793	persistent	No	No
chr2:11626919-11655767	Il15ra	2.41281	2.74024	2.71963	4.8451	2.00807	persistent	No	No
chr9:44117319-44128407	C2cd2l	4.4481	5.02438	5.34999	8.92315	2.00606	persistent	No	No
chr7:150207688-150253835	Cd81	87.0991	95.4377	99.9385	174.408	2.00241	transient	No	No
	N.A. = Not annotated in mm9

## Sheet: cluster U6
Table S2. 2- to 10-fold deregulated genes: cluster U6
		RNA expression (FPKM)
Locus	Gene symbol	0hrs	24hrs	72hrs	pro-B	Fold change (0hrs vs. pro-B)	EBF1 occupancy	Pax5 co-occupancy	Pax5 regulation
chr6:68808007-68809239	N.A.	0.261803	0.0499316	0.399626	1.43681	5.48813	persistent	No	No
chr5:141065051-141072543	N.A.	0.38064	0.0689067	0.459008	1.79382	4.71264	persistent	No	No
chr12:86507588-86518263	Pgf	6.88394	2.44659	3.32026	20.2343	2.93935	persistent and transient	No	No
chr11:22725678-22729245	N.A.	0.358399	0.13093	0.160506	1.02257	2.85316	persistent	No	No
chr7:17428250-17455810	Prkd2	12.7588	6.5369	9.08218	36.2019	2.83741	persistent and transient	No	Activated Pax5 targets
chr9:96332774-96340743	N.A.	0.784084	0.317237	0.374908	2.21415	2.82387	persistent and transient	EBF1-dependent Pax5 occupancy	No
chr6:72318042-72330462	Vamp5	0.492193	0.331346	0.558297	1.35287	2.74866	transient	No	No
chr14:78677252-78707850	Tnfsf11	15.6016	5.87849	10.4111	41.3172	2.64827	persistent	No	Repressed Pax5 targets
chr7:36038308-36038472	N.A.	92.38	26.7219	56.8226	231.908	2.51037	persistent	No	No
chr19:10792632-10813464	Cd5	0.998924	0.496996	0.777946	2.29846	2.30094	persistent	No	No
chr8:74842960-74845553	Klf2	15.0741	9.3572	20.4504	33.7767	2.24071	persistent	No	No
chr4:11685303-11745052	Cdh17	0.763614	0.346367	0.473972	1.67894	2.19868	persistent	EBF1-independent Pax5 occupancy	No
chr5:101014451-101014972	N.A.	5.91587	4.36023	6.90384	12.5125	2.11507	persistent	No	No
chr15:33012883-33583191	Cpq	1.22779	0.35054	1.06047	2.47668	2.01719	transient	No	No
	N.A. = Not annotated in mm9

## Sheet: cluster D1
Table S2. 2- to 10-fold deregulated genes: cluster D1
		RNA expression (FPKM)
Locus	Gene symbol	0hrs	24hrs	72hrs	pro-B	Fold change (0hrs vs. pro-B)	EBF1 occupancy	Pax5 co-occupancy	Pax5 regulation
chr1:137267634-137271818	Shisa4	1.17666	0.53832	0.528393	0.1289	9.12847	persistent and transient	No	No
chr14:53186764-53190258	N.A.	1.72044	0.461137	0.452525	0.195685	8.79188	persistent	No	No
chr19:45635058-45735365	Fbxw4	47.5959	25.4371	23.6752	5.43313	8.76031	persistent	No	No
chr14:44502880-44511107	N.A.	17.7713	10.6464	7.58025	2.10756	8.43217	transient	EBF1-independent Pax5 occupancy	No
chr7:53039316-53059512	Lmtk3	1.00442	0.435344	0.376721	0.120879	8.3093	transient	No	No
chr7:135206021-135262005	Itgam	5.56858	2.12586	2.75684	0.678099	8.21205	persistent	No	No
chr14:56383345-56387329	Ltb4r1	4.82049	2.49488	2.29843	0.589493	8.17735	persistent	No	No
chr10:82448099-82658636	Chst11	2.93209	1.33459	1.3473	0.362583	8.08667	persistent	No	Repressed Pax5 targets
chr7:142729506-142877977	5830432E09Rik	7.557	2.78581	2.92044	1.05122	7.18879	persistent	No	No
chr7:29573970-29583984	Rinl	29.362	15.3948	15.5786	4.151	7.07348	persistent	No	Repressed Pax5 targets
chr17:56890482-56896953	Nrtn	3.33393	2.14122	1.86263	0.536742	6.21142	persistent	No	No
chr18:15352936-15374784	N.A.	2.27055	1.31611	1.01668	0.370194	6.13341	persistent	No	No
chr17:47277765-47499584	Trerf1	5.7714	3.3845	2.96388	0.964321	5.98494	persistent	No	No
chr9:44284349-44290111	N.A.	1.84405	0.689535	0.537793	0.34187	5.39401	transient	No	No
chr6:85284955-85324814	Rab11fip5	3.0879	1.7756	1.49638	0.605631	5.09865	persistent	No	No
chr3:102524153-102576233	Tspan2	73.9301	48.3934	41.0069	14.9977	4.92943	persistent and transient	EBF1-dependent Pax5 occupancy	Repressed Pax5 targets
chr8:73332257-73347435	Il12rb1	1.79771	0.961825	0.828918	0.366659	4.90295	persistent	No	No
chr8:122283988-122302319	Tldc1	3.03407	1.34096	1.5056	0.624854	4.85565	persistent and transient	No	No
chr4:63075943-63157092	Whrn	5.65061	3.36185	3.18815	1.17195	4.82155	persistent	No	No
chr10:77532090-77542270	Icosl	2.51457	1.06239	1.61501	0.534969	4.7004	persistent	No	No
chr2:25048239-25055075	Tor4a	2.93818	1.83076	1.51174	0.625398	4.6981	persistent	No	No
chr2:35111878-35163422	Gsn	26.6301	13.1895	12.2716	5.77538	4.61097	persistent	No	Activated Pax5 targets
chr17:45435019-45436264	N.A.	2.3288	0.921484	1.24848	0.506011	4.60227	persistent and transient	No	No
chr19:4929718-4943092	Peli3	1.04444	0.423716	0.379271	0.229576	4.54943	persistent and transient	No	No
chr14:57284364-57286971	N.A.	1.27624	0.437649	0.43241	0.286395	4.45622	persistent	EBF1-independent Pax5 occupancy	No
chr11:69749255-69755101	Ybx2	1.56482	0.670573	0.665328	0.35346	4.42715	persistent and transient	No	No
chr13:96397129-96661913	Iqgap2	53.457	34.6455	32.611	12.2025	4.38082	persistent	No	No
chr6:53522997-53650357	Creb5	12.1967	6.16024	5.14347	2.79107	4.3699	persistent	No	Repressed Pax5 targets
chr11:96997356-97012788	Tbkbp1	7.59842	3.75316	3.77328	1.74956	4.34305	persistent	No	Repressed Pax5 targets
chr13:22094044-22101610	Prss16	13.987	8.06698	8.56708	3.26202	4.28783	persistent	No	Repressed Pax5 targets
chr1:89504340-89506667	N.A.	1.0075	0.550528	0.5072	0.239094	4.21382	persistent	EBF1-independent Pax5 occupancy	No
chr1:137331156-137585300	Nav1	12.4824	7.49135	6.01905	3.01977	4.13356	persistent and transient	No	No
chr1:36321265-36330402	Neurl3	2.12558	1.28063	1.11553	0.521962	4.07229	persistent	No	No
chr2:150396054-150404680	Cst7	111.691	69.2099	67.9555	28.9931	3.85233	persistent	No	Repressed Pax5 targets
chr11:115685357-115717094	Llgl2	4.97251	2.39449	2.00877	1.29256	3.84702	transient	No	No
chr6:39329992-39340524	Rab19	1.27402	0.78873	0.656028	0.334706	3.80639	transient	No	No
chr13:55565627-55574516	Prr7	3.51974	2.50079	2.03098	0.929109	3.7883	persistent	No	No
chr19:4510471-4621752	Lrfn4	11.5924	5.51885	5.54213	3.07452	3.77047	transient	No	No
chr11:80114334-80169745	Rhbdl3	4.1843	2.53992	2.48387	1.12583	3.71664	persistent	No	No
chr11:5727862-5738019	Polm	2.50222	1.7006	1.69127	0.729416	3.43044	persistent and transient	No	No
chr12:114047185-114055158	BC022687	3.15767	2.20375	2.1355	0.925682	3.41118	transient	No	No
chr4:153331345-153336033	A430005L14Rik	28.8729	12.5789	15.724	8.47222	3.40795	persistent and transient	No	No
chr8:73300760-73301505	2010320M18Rik	13.2763	7.94631	7.66287	3.95253	3.35894	persistent and transient	No	No
chr17:47952276-47971640	Mdfi	12.108	6.17268	6.58113	3.60675	3.35704	transient	No	No
chr4:122672905-122679723	Mycl	1.71477	0.749004	1.20591	0.518891	3.30468	persistent	No	No
chr17:34341423-34353266	Tap2	99.8117	69.1554	66.6159	30.3742	3.28607	transient	No	No
chr6:41146241-41152108	N.A.	18.6001	10.7201	12.4732	5.82243	3.19456	persistent	No	No
chr7:52985352-53031167	Sult2b1	3.52351	2.62629	2.26042	1.11212	3.16828	persistent	No	No
chr16:91406479-91426079	Il10rb	48.7271	26.3713	26.9422	15.8468	3.07489	transient	No	No
chr7:147164830-147180408	Adam8	2.56934	1.41936	2.14332	0.838501	3.06421	persistent	No	No
chr3:89137314-89141950	Efna4	5.36906	3.29038	3.03578	1.80391	2.97635	persistent and transient	No	No
chr12:25778663-25780972	Id2	34.6055	15.7407	17.2594	11.6274	2.9762	persistent	No	Repressed Pax5 targets
chr8:73895196-73906189	Nr2f6	28.4101	21.3546	20.06	9.6292	2.95041	transient	No	No
chr2:180332631-180377396	Col9a3	1.94936	0.967576	0.930658	0.670036	2.90934	persistent and transient	No	No
chr7:13627651-13640113	Mzf1	1.2134	0.779922	0.734567	0.426599	2.84436	persistent	No	No
chr8:73993092-74009966	Ano8	16.8362	11.8257	10.9397	6.17444	2.72676	persistent	No	No
chr5:100982751-101001224	Plac8	1748.39	1218.94	1433.81	642.238	2.72234	persistent	No	No
chr17:84105199-84214245	Mta3	48.4275	35.0957	34.8333	17.9499	2.69793	persistent and transient	No	Repressed Pax5 targets
chr5:124511825-124545807	Abcb9	4.15624	2.05632	2.05138	1.5505	2.68058	transient	No	No
chr15:82983923-83002638	Cyb5r3	35.7818	25.7698	25.5475	13.4596	2.65846	persistent	No	No
chr15:76545705-76648600	Arhgap39	6.81971	4.74836	5.38872	2.57934	2.64397	persistent	No	No
chr2:32988938-33227014	Ralgps1	5.96016	3.62129	3.22782	2.25597	2.64195	persistent	No	No
chr8:3630953-3643644	Stxbp2	57.0119	35.9713	32.5429	21.6049	2.63884	persistent	No	No
chr11:98789100-98836256	Rara	19.2831	10.9278	12.2322	7.37213	2.61568	persistent	No	No
chr12:8320238-8350630	Hs1bp3	6.19427	4.70696	4.4671	2.47113	2.50665	transient	No	No
chr2:18763882-18919909	Pip4k2a	57.853	36.1135	43.7976	23.5553	2.45605	persistent	No	No
chr19:5877739-5885818	Slc25a45	41.8539	31.1746	31.6137	17.139	2.44203	transient	No	No
chr2:52716766-52993236	Fmnl2	9.73364	5.61432	5.7959	3.98884	2.44022	persistent	No	Repressed Pax5 targets
chr13:56174982-56237161	H2afy	1064.39	790.278	785.788	437.495	2.43292	persistent	No	No
chr10:126759019-126778635	Arhgap9	101.026	69.5394	69.2864	42.5138	2.37631	persistent	No	No
chr11:106612255-106640851	Milr1	54.4792	40.2229	43.0431	23.154	2.35291	persistent	No	No
chr7:87493843-87516308	Man2a2	25.6781	19.2052	18.07	11.0589	2.32194	transient	No	No
chrX:7455431-7460558	Pim2	34.4581	22.7507	23.1358	15.1009	2.28186	persistent	No	No
chr2:105226104-105239576	Rcn1	17.8591	14.5432	12.932	8.21494	2.17398	transient	No	No
chr4:134676559-134733905	Runx3	29.5191	21.8156	20.0371	13.6911	2.15608	persistent and transient	No	No
chr2:169934138-169968175	Zfp217	34.9826	21.5891	20.6589	16.2633	2.15101	transient	No	No
chr6:49035134-49164953	Igf2bp3	65.6047	46.9959	48.1978	30.6492	2.1405	persistent	No	No
chr17:26218155-26232539	Nme4	52.9923	42.2847	40.6003	24.9362	2.12512	transient	No	No
chr11:121282686-121292599	Fn3krp	7.11185	5.34294	5.41102	3.34959	2.1232	transient	No	No
chr19:6119400-6128296	Snx15	21.7477	15.7999	16.3762	10.2434	2.12309	persistent	No	No
chr6:39284769-39327708	Slc37a3	7.7953	6.19355	5.97723	3.67793	2.11948	persistent	EBF1-independent Pax5 occupancy	No
chr11:49944861-49986287	Tbc1d9b	29.4099	18.8801	17.5308	13.9078	2.11463	persistent	No	No
chr17:66001065-66122092	Rab31	9.95966	7.42065	7.01674	4.75977	2.09247	persistent	No	No
chr7:29919951-29941892	Fam98c	47.9631	34.771	36.4124	23.4398	2.04622	transient	No	No
chr11:61770264-62036515	Specc1	12.8738	10.2179	10.9568	6.38704	2.01561	persistent	No	No
chr6:129217342-129225429	Cd69	81.2385	50.6976	63.7009	40.5854	2.00167	persistent	No	No
	N.A. = Not annotated in mm9

## Sheet: cluster D2
Table S2. 2- to 10-fold deregulated genes: cluster D2
		RNA expression (FPKM)
Locus	Gene symbol	0hrs	24hrs	72hrs	pro-B	Fold change (0hrs vs. pro-B)	EBF1 occupancy	Pax5 co-occupancy	Pax5 regulation
chr6:29685439-29711366	Smo	23.6178	16.5122	11.2058	2.60149	9.07857	persistent	No	No
chr14:60244117-60250497	Shisa2	6.81053	4.31334	2.88732	0.7577	8.98843	transient	No	No
chr11:5006267-5052268	Emid1	9.33775	8.854	4.54859	1.06951	8.73087	persistent	No	No
chr2:31951170-31966340	Ppapdc3	1.02019	0.917074	0.495224	0.126172	8.08571	persistent	No	No
chr11:77276072-77303568	Coro6	1.51476	1.88798	0.782831	0.190849	7.93696	persistent and transient	No	No
chr11:120012857-120013821	N.A.	1.07551	0.819421	0.509021	0.139072	7.73348	persistent	No	No
chr9:94570304-95130871	Slc9a9	9.5784	10.2841	5.19724	1.23993	7.72495	transient	No	No
chr14:56472868-56493574	Nynrin	5.52108	5.06677	3.13769	0.715125	7.72044	transient	No	No
chr12:70397667-70411674	Klhdc2	154.08	126.275	84.1397	23.1608	6.65262	transient	No	Repressed Pax5 targets
chr15:74578285-74583409	Lynx1	13.2392	19.6511	7.64856	2.24863	5.88767	persistent	No	No
chr4:147283861-147310885	Plod1	6.22211	4.94491	3.55213	1.10288	5.64169	transient	No	No
chr5:134965252-135028304	Clip2	4.90687	3.57549	2.55445	0.873891	5.61497	persistent	No	No
chr14:52604395-52640408	Zfp219	40.8402	29.5445	21.1103	7.44891	5.48271	persistent	No	No
chr15:60650550-60662955	Fam84b	56.9234	48.9574	34.2958	12.1221	4.69584	persistent	No	No
chr19:24369282-24630747	Pip5k1b	5.80018	6.20374	3.24154	1.24013	4.67707	transient	No	No
chr10:79240018-79251805	Fstl3	3.39415	4.84822	1.7853	0.746995	4.54374	persistent and transient	No	No
chr19:42221878-42226193	Marveld1	5.40211	4.56942	3.08939	1.20418	4.48613	persistent	No	No
chr17:57183133-57199286	Slc25a23	29.8907	22.4694	16.2385	6.8463	4.36596	persistent	No	No
chr11:120072373-120083297	N.A.	2.96323	2.50373	1.44606	0.694821	4.26474	persistent	EBF1-independent Pax5 occupancy	No
chr2:154365421-154384589	Necab3	5.3716	6.65773	3.51803	1.36843	3.92537	persistent and transient	No	No
chr7:17223822-17242827	Ceacam-ps1	2.30948	2.64582	1.15917	0.595695	3.87695	persistent	No	No
chr10:74499833-74517666	Rab36	1.89704	1.6217	1.08966	0.500381	3.79119	persistent and transient	No	No
chr3:101079830-101091862	Cd2	6.54323	5.26939	3.32202	1.75152	3.73574	transient	No	No
chr14:56318845-56332329	Tgm1	2.14422	1.782	1.28474	0.588498	3.64355	persistent	No	No
chr1:194336709-194597413	Hhat	1.0153	0.905972	0.694241	0.283073	3.58671	transient	No	No
chr2:156836177-156905001	Soga1	6.01796	5.94839	3.72446	1.72655	3.48554	persistent and transient	No	No
chr6:71657674-71760699	Reep1	9.03758	8.88388	5.3962	2.6919	3.35732	transient	No	No
chr3:153585316-153607607	Acadm	69.4419	79.3257	50.9682	21.432	3.2401	persistent	No	No
chr17:28660086-28662393	N.A.	1.38558	1.37303	0.955287	0.442	3.1348	persistent and transient	EBF1-independent Pax5 occupancy	No
chr11:101320047-101327559	Vat1	43.9208	35.0511	26.8472	14.6452	2.99899	persistent	No	No
chr10:80858935-80896571	Nfic	6.4868	5.28486	4.25229	2.18427	2.96978	persistent	No	No
chr4:132809004-132819031	Sytl1	31.6688	42.17	17.7407	10.8757	2.91189	persistent and transient	EBF1-independent Pax5 occupancy	No
chr3:51489870-51909031	Maml3	17.7338	15.4498	10.2365	6.3115	2.80976	persistent	No	Repressed Pax5 targets
chr7:150964267-150970405	Mrgpre	9.94437	10.2336	5.22326	3.56273	2.79122	persistent and transient	No	No
chr2:167757826-167804885	Ptpn1	89.6974	94.9087	59.9161	32.1689	2.78833	transient	No	No
chr11:115129336-115144077	Fdxr	34.111	35.8305	25.3112	13.0626	2.61135	persistent	No	No
chr13:16949309-17786599	Sugct	2.57525	2.24333	1.44487	0.986847	2.60957	persistent	No	No
chr10:79792889-79799186	Reep6	1.54387	1.56585	1.16002	0.59575	2.59147	persistent	No	No
chr8:119092623-119257173	Cdyl2	3.22301	3.55267	2.59994	1.2438	2.59126	transient	No	No
chr11:69597537-69609481	Chrnb1	6.15883	5.45652	2.42829	2.44712	2.51677	persistent and transient	EBF1-independent Pax5 occupancy	No
chr11:119925716-119948153	Cep131	9.63799	8.1925	6.4789	3.83334	2.51425	persistent	No	No
chr11:77576743-77679490	Myo18a	21.3514	21.7427	15.2697	8.55948	2.49447	transient	No	No
chr15:27660403-27955753	Trio	8.20338	7.20966	5.78047	3.36479	2.43801	transient	No	Repressed Pax5 targets
chr17:47531506-47537533	Guca1a	2.51291	2.77295	2.03455	1.03344	2.4316	persistent	No	No
chr17:29192282-29216072	Trp53cor1	4.46865	5.57375	2.90384	1.89836	2.35395	persistent	No	No
chr4:115493657-115508788	Mob3c	9.10687	7.836	5.97373	3.9211	2.32253	transient	No	No
chr11:11585927-11672929	Ikzf1	179.56	153.65	135.849	77.4247	2.31916	persistent	No	No
chr17:87362450-87424741	Rhoq	24.8433	31.3155	21.5924	10.7327	2.31473	persistent and transient	EBF1-independent Pax5 occupancy	No
chr4:46517926-46549013	Trim14	26.2073	24.7047	20.6116	11.3267	2.31376	persistent	No	No
chr1:159065313-159350367	Rasal2	1.15975	1.03485	0.760581	0.501319	2.3134	transient	No	No
chr7:29236970-29253225	Lrfn1	3.66673	3.62655	2.65823	1.61143	2.27545	persistent	No	No
chr7:148653260-148657380	Cd151	30.349	31.5953	24.7219	13.3858	2.26725	persistent and transient	No	No
chr5:140182646-140212287	Micall2	3.79598	4.14334	2.48351	1.68627	2.25111	transient	No	Repressed Pax5 targets
chr9:55983690-56008877	Tspan3	67.3151	61.5138	50.1628	30.0036	2.24357	transient	No	No
chr2:26760786-26766162	Med22	45.4538	38.8725	34.5074	20.4472	2.22298	persistent	No	No
chr13:45017448-45097465	Dtnbp1	73.4238	64.2155	52.0368	33.2127	2.21071	persistent	No	No
chr4:47366075-47427804	Tgfbr1	35.2259	43.4001	30.6865	16.103	2.18754	persistent	No	No
chr1:139959435-140072452	Ptprc	116.181	100.196	89.4753	53.1976	2.18395	persistent	No	No
chr8:23897825-23916126	Ap3m2	4.3326	3.83977	2.96014	1.99363	2.17322	persistent	No	No
chr2:155102090-155103809	Map1lc3a	6.1761	6.63863	3.76722	2.842	2.17315	transient	No	No
chr11:59011294-59015933	2610507I01Rik	7.72981	7.14166	5.71749	3.62171	2.1343	persistent	EBF1-dependent Pax5 occupancy	No
chr5:143628529-143656917	Fbxl18	4.60975	4.09178	3.43772	2.21535	2.08082	persistent	EBF1-independent Pax5 occupancy	No
chr9:20672974-20684154	A230050P20Rik	15.058	14.0343	10.1905	7.42119	2.02905	persistent and transient	No	No
chr12:32339732-32635400	Hbp1	40.4355	35.8464	22.0669	20.1137	2.01035	persistent	No	No
chr4:117604757-117807551	St3gal3	11.0906	10.2204	8.59116	5.52115	2.00875	transient	No	No
	N.A. = Not annotated in mm9

## Sheet: cluster D3
Table S2. 2- to 10-fold deregulated genes: cluster D3
		RNA expression (FPKM)
Locus	Gene symbol	0hrs	24hrs	72hrs	pro-B	Fold change (0hrs vs. pro-B)	EBF1 occupancy	Pax5 co-occupancy	Pax5 regulation
chr2:131317597-131350919	Smox	14.7867	9.34866	7.19057	1.53141	9.65561	persistent and transient	No	No
chr7:17616341-17647776	Hif3a	1.64323	1.42243	1.18924	0.171553	9.57856	persistent	No	No
chr9:25289119-25411695	Eepd1	5.51073	3.42988	3.18555	0.586231	9.40027	transient	No	No
chr7:31175497-31179893	N.A.	1.07813	0.892787	0.622247	0.118286	9.1146	persistent	No	No
chr1:62749870-62865266	Nrp2	2.16794	1.12226	1.74016	0.242741	8.93108	transient	No	No
chr1:40572187-40608552	Il18rap	26.4019	18.6962	15.3364	2.99377	8.81895	transient	No	Repressed Pax5 targets
chr13:64293852-64376417	Cdc14b	3.60289	2.37638	2.2293	0.429515	8.38828	persistent	No	No
chr17:33911844-33918520	Angptl4	15.1932	11.7233	9.94527	1.93015	7.87151	persistent	EBF1-independent Pax5 occupancy	Repressed Pax5 targets
chr5:24606789-24611964	2900005J15Rik	1.38994	1.22379	1.52095	0.178069	7.80563	persistent and transient	EBF1-independent Pax5 occupancy	No
chr1:136193358-136229550	Ppfia4	1.65893	1.31152	2.1414	0.215075	7.71326	transient	No	No
chr4:151446560-151489553	Plekhg5	5.97343	5.48007	3.56248	0.776163	7.6961	transient	No	No
chr7:50779576-50788825	Cd33	8.7006	13.8651	10.8034	1.16099	7.49412	persistent	No	No
chr4:141658304-141795316	Kazn	1.21686	2.05731	1.39011	0.162544	7.48634	persistent	No	No
chr6:31170347-31292175	2210408F21Rik	10.8954	6.7235	6.45027	1.46851	7.41936	persistent	No	No
chr2:178149238-178159187	Fam217b	2.03312	1.47769	1.39375	0.278653	7.29624	persistent	No	No
chr4:132793846-132808843	Map3k6	1.23583	1.38101	1.45937	0.172142	7.17913	persistent	No	No
chr7:140176198-140315843	Ctbp2	17.6138	19.4212	13.9916	2.48596	7.08531	persistent and transient	No	Repressed Pax5 targets
chr14:68369984-68551644	Dock5	1.84331	1.30868	1.43663	0.265258	6.94912	persistent	No	No
chr17:34259776-34276046	H2-DMa	14.9705	14.9376	20.8029	2.16108	6.92732	persistent	No	No
chr17:56262507-56279794	Sema6b	5.77474	4.23976	3.82156	0.84357	6.8456	transient	No	No
chr5:115346942-115362254	Oasl2	1.74996	2.25269	3.21742	0.257264	6.8022	persistent	No	No
chr15:82823395-82863921	Nfam1	17.0437	13.4647	12.9885	2.53082	6.73446	persistent and transient	No	Repressed Pax5 targets
chr7:142729506-142877977	Ptpre	17.3831	23.5764	19.8295	2.65899	6.53748	persistent	No	Repressed Pax5 targets
chr1:93076243-93121773	Ramp1	55.6944	42.3407	42.0104	8.53616	6.52453	transient	No	Repressed Pax5 targets
chr4:106406519-106480821	Acot11	6.66079	6.11369	4.69328	1.06533	6.25233	persistent	EBF1-independent Pax5 occupancy	No
chr2:33585445-33743466	Mvb12b	26.7645	26.3205	19.0117	4.32401	6.18974	persistent and transient	No	No
chr7:133728521-133732606	Apobr	13.7768	10.3865	9.10702	2.23384	6.16732	persistent and transient	No	No
chr3:9403077-9413903	C030034L19Rik	2.97889	2.13977	1.74369	0.502404	5.92927	persistent and transient	No	No
chr1:87834904-87857662	Gpr55	1.09073	1.75951	1.11883	0.184887	5.89944	transient	No	No
chr13:51503502-51518166	S1pr3	14.7026	17.2889	11.0468	2.50953	5.85871	persistent	No	Repressed Pax5 targets
chr17:44632935-45256293	Runx2	20.0484	14.4772	12.853	3.51485	5.70391	persistent and transient	No	Repressed Pax5 targets
chr2:156923264-156961009	Samhd1	41.1517	43.0322	37.8181	7.39682	5.56343	transient	No	Repressed Pax5 targets
chr5:118809317-118812792	N.A.	3.20982	3.64232	3.19242	0.608246	5.27717	persistent	EBF1-independent Pax5 occupancy	No
chr10:79240018-79251805	Prss57	18.4008	17.8022	14.0957	3.56442	5.16235	persistent and transient	No	No
chr11:53333237-53357598	Sept8	5.04702	3.9933	3.33203	0.978054	5.16027	persistent	EBF1-independent Pax5 occupancy	No
chr3:101659693-101728723	Slc22a15	2.55435	1.5913	1.68979	0.505782	5.0503	persistent	No	No
chr8:87432479-87461252	Dnase2a	32.6447	24.5427	21.9418	6.50048	5.02189	persistent	No	No
chr3:145812796-145858476	Mcoln2	12.9647	9.61653	8.42433	2.59284	5.00019	persistent	No	Repressed Pax5 targets
chr2:31101243-31150991	Ncs1	7.27677	5.11399	4.5476	1.50237	4.84353	transient	No	No
chr15:97575200-97598313	Rapgef3	7.53488	7.3694	5.05086	1.57276	4.79086	persistent and transient	No	Repressed Pax5 targets
chr8:107151943-107155241	Rrad	2.97478	2.12035	2.55381	0.631786	4.70852	persistent	No	No
chr2:32477277-32490578	Ak1	1.98196	1.90535	2.48146	0.436578	4.53976	persistent and transient	No	No
chr2:104516775-104552589	Tcp11l1	5.14462	4.46729	3.87286	1.142	4.50492	persistent	No	No
chr3:105618450-105620277	Gm5547	2.37413	3.26256	2.48277	0.529207	4.4862	persistent	No	No
chr3:115710366-115731995	Extl2	9.70595	7.96755	6.94602	2.18672	4.43859	persistent	No	No
chr2:167602979-167609165	N.A.	1.00529	0.843136	0.876633	0.227085	4.42693	persistent and transient	No	No
chr9:45646611-45744141	Bace1	18.6365	18.075	14.186	4.26646	4.36814	transient	No	No
chr5:50351189-50450235	Adgra2	13.7691	13.2085	10.7933	3.16163	4.35506	persistent	EBF1-dependent Pax5 occupancy	No
chr8:121918780-121934988	Mlycd	8.99856	7.17324	5.72794	2.12417	4.23627	persistent and transient	No	No
chr17:47549682-47608160	AI661453	3.71516	3.09624	2.64791	0.883115	4.20688	persistent and transient	No	Repressed Pax5 targets
chr3:97782844-97954414	Notch2	13.708	16.002	11.2024	3.34661	4.09609	persistent	EBF1-independent Pax5 occupancy	Repressed Pax5 targets
chr4:155062847-155063032	N.A.	29.2283	28.7433	26.8832	7.19971	4.05965	persistent	No	No
chr15:103078642-103088834	Nfe2	30.0008	48.6258	28.4915	7.47294	4.01459	persistent	No	Repressed Pax5 targets
chr5:130464890-130478698	Gusb	106.354	79.3219	79.2402	26.5717	4.00253	transient	No	No
chr8:75338353-75877460	Large	3.07397	2.78692	2.40348	0.775589	3.9634	persistent	No	No
chr2:26448576-26460280	Agpat2	26.2	19.6113	19.9924	6.73682	3.88908	persistent	No	Repressed Pax5 targets
chr5:108173813-108304126	Evi5	6.97459	5.86525	5.00424	1.84013	3.79027	persistent	No	No
chr16:31933936-31946536	Pigz	1.33929	1.38707	1.29486	0.356289	3.759	persistent	No	No
chr3:79149297-79372055	Fnip2	6.6978	7.16768	7.36855	1.81485	3.69055	persistent	EBF1-dependent Pax5 occupancy	No
chr7:31603370-31608794	Ffar2	2.79736	2.00085	5.47096	0.760532	3.67816	transient	No	No
chr4:93000838-93002202	Tusc1	2.23931	2.52034	3.18192	0.61077	3.66637	persistent	No	No
chr10:128106942-128110974	Suox	8.34165	6.46083	5.81978	2.34268	3.56073	persistent	EBF1-dependent Pax5 occupancy	No
chr4:134093806-134108081	Sepn1	9.81795	12.2079	9.47217	2.76137	3.55546	persistent	No	No
chr8:35217616-35233901	Saraf	56.8662	56.2996	45.694	16.141	3.52309	persistent	No	No
chr15:7079520-7147489	Lifr	3.39763	5.24362	4.31184	0.972766	3.49275	transient	No	No
chr3:20021969-20055015	Gyg	30.2599	22.9531	21.3375	8.80088	3.43828	persistent	No	No
chr4:139178778-139205606	Aldh4a1	9.60172	9.72238	8.03474	2.81513	3.41076	transient	No	No
chr14:35487073-35561169	Wapal	38.4537	41.4548	36.8844	11.3267	3.39496	persistent	EBF1-independent Pax5 occupancy	Repressed Pax5 targets
chr7:132695760-132726638	Il4ra	16.5522	10.5796	13.6688	4.87724	3.39376	persistent and transient	No	Repressed Pax5 targets
chr7:19766486-19791831	Eml2	16.4566	12.0835	11.6623	4.87278	3.37725	persistent and transient	No	No
chr16:5008821-5013646	Rogdi	27.978	20.8052	21.704	8.33975	3.35478	transient	No	No
chr11:77276072-77303568	Ankrd13b	24.5616	21.6588	18.8251	7.32914	3.35123	transient	No	No
chr8:74058160-74061336	Bst2	214.78	195.695	171.565	64.4801	3.33095	persistent and transient	No	No
chr10:12658081-12684386	Stx11	2.21117	2.00772	2.03107	0.672541	3.28778	persistent and transient	No	No
chr11:119004205-119089818	Tbc1d16	15.3604	15.188	11.8642	4.68537	3.27838	transient	No	Repressed Pax5 targets
chr7:148153327-148155726	Ifitm1	1449.61	2210.81	1729.95	443.599	3.26784	persistent	No	No
chr9:90096886-90165607	Tbc1d2b	5.17671	5.60132	5.90957	1.62632	3.18308	transient	No	No
chr13:54676373-54684186	Arl10	12.5344	11.1521	8.95524	3.95727	3.16744	persistent	No	No
chr7:20393810-20408113	Bcl3	1.60916	1.18868	1.94103	0.510233	3.15377	persistent and transient	No	No
chr3:88239880-88265104	Sema4a	58.2452	83.8859	62.4173	19.0371	3.05956	persistent and transient	No	Repressed Pax5 targets
chr5:122659737-122714469	Hvcn1	6.07649	10.9898	9.28331	1.98873	3.05546	persistent and transient	No	No
chr5:92686685-92707207	Naaa	4.63054	5.47344	6.97196	1.52337	3.03967	persistent	No	No
chr9:20970157-21017707	Pde4a	8.53319	9.75518	8.55618	2.83835	3.00639	persistent and transient	No	Repressed Pax5 targets
chr17:27700713-27702713	AI413582	27.7943	22.2457	24.2949	9.29377	2.99064	persistent and transient	No	Repressed Pax5 targets
chr8:87491767-87493184	N.A.	2.08534	2.23398	1.77803	0.697865	2.98817	persistent	No	No
chr17:35958657-35959856	Ier3	13.8861	8.60317	14.6638	4.65306	2.98429	persistent	No	No
chr7:105362169-105458049	Acer3	8.36896	8.54175	9.8609	2.85632	2.92998	persistent	No	No
chr11:113588163-113613129	Cdc42ep4	1.08965	0.68374	0.987648	0.373862	2.91458	transient	No	No
chr16:91729588-91920824	Itsn1	13.5211	10.9642	10.6138	4.70947	2.87104	persistent	No	No
chr16:33829750-33949424	Itgb5	3.42613	3.38726	3.49402	1.19519	2.8666	transient	No	No
chr10:111409719-111434320	Glipr1	77.1459	126.224	129.798	27.0112	2.85607	persistent	No	No
chr12:113179953-113182696	5033406O09Rik	1.89417	1.54195	1.56297	0.681776	2.77829	persistent	No	No
chr3:137658692-137689249	N.A.	2.60328	2.39543	2.27282	0.950762	2.7381	persistent and transient	No	No
chr2:29725013-29738360	Cercam	19.2067	23.6705	17.4421	7.02767	2.73301	persistent and transient	EBF1-independent Pax5 occupancy	Repressed Pax5 targets
chr11:120585487-120588603	Dcxr	10.9416	9.11098	8.7018	4.0147	2.72538	transient	No	No
chr4:140070398-140221820	Arhgef10l	2.04109	3.94909	3.63777	0.768651	2.65542	persistent and transient	EBF1-dependent Pax5 occupancy	No
chr9:96583186-96653250	Zbtb38	4.77594	4.11987	3.67402	1.80222	2.65003	transient	No	No
chr3:137530638-137579511	Dnajb14	3.92755	5.23387	4.50709	1.49537	2.62647	persistent	No	No
chr2:32731653-32816775	Fam129b	47.5077	61.2182	46.8471	18.2551	2.60243	persistent	No	Repressed Pax5 targets
chr11:119248150-119348745	Mir1932	19.9214	30.381	23.7916	7.70782	2.58457	transient	No	No
chr2:31300655-31316902	N.A.	1.98535	1.63742	1.72848	0.771336	2.57391	persistent	No	No
chr2:35255698-35318350	Ggta1	50.2762	43.9548	42.9228	19.9958	2.51434	persistent	No	Repressed Pax5 targets
chr12:120499405-120502758	N.A.	25.1343	22.8133	22.41	10.1392	2.47892	persistent	No	No
chr10:93610236-93659959	Nr2c1	8.67178	8.30599	7.26771	3.50141	2.47665	transient	No	No
chr5:67783309-67819377	Bend4	8.60689	8.31285	6.96805	3.50249	2.45736	transient	No	No
chr13:53062577-53078217	Nfil3	6.80603	10.7739	12.6249	2.78054	2.44774	transient	No	No
chr4:133403140-133443712	Rps6ka1	48.1533	45.1109	50.2475	19.6986	2.4445	persistent and transient	No	No
chr13:55598847-55615001	Pdlim7	9.04325	7.93674	8.40698	3.73182	2.42328	persistent	No	No
chr9:43029360-43048493	Oaf	18.9594	26.2931	21.0271	7.83676	2.41929	transient	No	No
chr14:70167278-70216250	Rhobtb2	14.0685	14.3273	11.3875	5.82014	2.41721	persistent	No	No
chr2:25207805-25213288	Dpp7	7.9295	6.60977	6.80124	3.32249	2.38661	persistent	No	No
chr7:149561820-149573775	Ctsd	152.053	141.94	133.803	63.7403	2.38551	transient	No	No
chr1:193130666-193141997	Nenf	17.292	16.1333	14.8313	7.30314	2.36775	persistent	No	No
chr11:119129280-119147012	Gaa	19.5147	23.4889	20.9669	8.29564	2.3524	persistent	No	No
chr17:28533806-28623106	Fkbp5	109.069	123.393	95.9934	46.4727	2.34695	persistent	No	No
chr19:6679609-6680023	N.A.	10.4287	10.3201	10.4782	4.46174	2.33736	persistent	No	No
chr4:102986406-103039174	Oma1	11.9101	10.1591	10.7061	5.09664	2.33685	transient	No	No
chr11:95180713-95243186	Fam117a	14.9518	14.1517	13.5989	6.40334	2.335	persistent	No	No
chr8:97541047-97569149	Adgrg3	132.875	138.077	110.24	57.2161	2.32234	transient	No	No
chr9:108890407-108934740	Pfkfb4	6.31238	5.59659	5.4216	2.73289	2.30978	persistent and transient	No	No
chr2:119568032-119576989	Itpka	2.00682	1.72351	1.56834	0.885618	2.26601	persistent	No	No
chr5:139747829-139801740	Adap1	13.7046	18.4516	24.378	6.15743	2.2257	persistent and transient	No	Repressed Pax5 targets
chr16:32142785-32188562	Nrros	139.193	115.389	127.345	62.729	2.21896	persistent	No	No
chr2:167123944-167174727	B4galt5	25.7651	25.7728	21.2284	11.6291	2.21557	persistent and transient	No	No
chr9:108564388-108652769	Prkar2a	29.5044	31.5066	30.5979	13.3475	2.21048	transient	No	No
chr7:118172464-118199891	Ctr9	50.5455	47.3457	54.1644	22.8844	2.20873	persistent	No	No
chr5:120926555-120953632	Plbd2	11.14	11.4065	10.3911	5.04545	2.20793	persistent and transient	No	No
chr2:27395869-27401606	N.A.	1.53518	1.41122	1.28676	0.697577	2.20073	persistent	No	No
chr6:85083673-85087758	Spr	16.4817	14.7546	16.5086	7.5299	2.18883	transient	No	No
chr16:94350563-94535164	Hlcs	3.87628	4.511	3.902	1.77208	2.18742	transient	No	No
chr15:99608898-99705887	Lima1	1.63326	1.54834	1.35689	0.748801	2.18117	persistent	No	No
chr13:113253995-113299553	Il6st	13.3338	13.7623	17.9247	6.1396	2.17177	persistent	No	Repressed Pax5 targets
chr3:135148574-135234367	Manba	14.543	13.731	13.5031	6.70529	2.16888	persistent	No	No
chr9:107471493-107475109	Hyal2	19.4979	17.7962	16.4676	9.05002	2.15446	persistent	No	No
chr4:45978206-46047637	Tdrd7	3.86263	3.92636	4.22245	1.8194	2.12302	persistent and transient	No	No
chr2:26483967-26492017	Fam69b	4.01796	3.07323	3.7834	1.89768	2.1173	persistent	No	Repressed Pax5 targets
chr9:66803199-66823291	Lactb	23.9097	22.3553	26.0167	11.3058	2.11482	persistent	No	No
chr11:44268072-44290011	Ublcp1	2.33251	1.8641	2.57672	1.10895	2.10335	persistent	No	No
chr10:126602211-126609396	B4galnt1	75.2202	59.9609	65.9135	35.7713	2.10281	transient	No	No
chr6:85163044-85283489	Sfxn5	1.63043	1.64557	1.80015	0.776801	2.0989	transient	No	No
chr19:46647771-46671557	Sfxn2	7.50094	7.9425	7.44556	3.5795	2.09553	transient	No	No
chr7:52386280-52391804	Flt3l	6.08113	4.51545	5.8031	2.91568	2.08566	persistent	No	No
chr10:13219339-13237081	Fuca2	22.5627	21.4338	20.6717	10.8619	2.07723	persistent	No	No
chr4:141349526-141381918	Casp9	13.395	12.7519	11.085	6.51911	2.05473	transient	No	No
chr11:116976485-117020582	Sec14l1	18.4818	15.9072	15.7585	9.06765	2.03821	transient	No	No
chr14:31943962-31981827	Nt5dc2	116.138	143.61	120.842	57.1935	2.03062	persistent	EBF1-independent Pax5 occupancy	No
chr5:135131908-135164488	Limk1	22.5766	25.6407	24.9647	11.136	2.02735	persistent and transient	No	Repressed Pax5 targets
chr4:130468789-130492063	Laptm5	287.034	272.218	303.221	142.664	2.01196	transient	EBF1-independent Pax5 occupancy	No
chr19:6919112-6932701	Ccdc88b	21.7233	20.0521	19.8702	10.8341	2.00509	persistent	EBF1-independent Pax5 occupancy	Repressed Pax5 targets
	N.A. = Not annotated in mm9

## Sheet: cluster D4
Table S2. 2- to 10-fold deregulated genes: cluster D4
		RNA expression (FPKM)
Locus	Gene symbol	0hrs	24hrs	72hrs	pro-B	Fold change (0hrs vs. pro-B)	EBF1 occupancy	Pax5 co-occupancy	Pax5 regulation
chr2:167514414-167515932	Cebpb	28.1671	91.4042	67.9297	2.87613	9.7934	persistent and transient	No	No
chr4:150294263-150320211	Tnfrsf9	5.31208	21.8097	6.15266	0.707539	7.50783	persistent	No	No
chr15:99548023-99555438	Gpd1	1.86919	8.11735	2.45164	0.256974	7.27385	persistent	No	No
chr19:12535195-12539775	Mpeg1	4.83366	7.4134	37.9897	0.745909	6.48023	persistent	No	No
chr7:148449079-148452361	Irf7	8.68429	19.7087	14.4087	1.41028	6.15785	persistent and transient	No	No
chr12:110691032-110701546	Dlk1	5.38987	21.3197	15.0389	0.92147	5.84921	persistent	No	Repressed Pax5 targets
chr1:60803148-60830761	Cd28	7.81955	16.6983	15.1941	1.35133	5.78656	transient	No	Repressed Pax5 targets
chr2:157249856-157297574	Src	1.6974	3.8955	1.23989	0.308158	5.50821	transient	No	No
chr11:116081872-116099405	Evpl	2.96865	6.28589	2.45841	0.597747	4.9664	persistent and transient	No	No
chr10:79342411-79345917	Prtn3	3.92086	9.25666	76.1193	0.810821	4.83567	persistent and transient	No	Repressed Pax5 targets
chr11:83386418-83392138	Ccl9	14.5824	106.404	89.9385	3.59397	4.05746	transient	No	No
chr5:35399427-35430480	Dok7	1.16596	3.99964	0.857096	0.31111	3.74774	transient	No	No
chr8:97056915-97094429	Cpne2	40.1387	145.54	82.4698	10.8069	3.71417	persistent and transient	No	No
chr7:25247109-25260974	Plaur	13.026	26.8397	23.5594	4.58291	2.8423	persistent	EBF1-dependent Pax5 occupancy	No
chr19:29395843-29399808	Insl6	1.5812	4.25235	2.14017	0.556478	2.84144	persistent	No	No
chr2:128029732-128031211	N.A.	1.30361	2.09773	1.08704	0.484761	2.68918	persistent and transient	No	No
chr17:32250728-32303839	Notch3	2.84622	5.15329	2.0546	1.08549	2.62206	persistent	No	No
chr19:3323300-3385733	Cpt1a	39.4602	56.1715	34.8725	15.4086	2.56092	persistent and transient	No	No
chr10:17492170-17566033	Txlnb	1.19067	1.84128	1.21348	0.488863	2.43559	persistent	No	No
chr2:26313420-26361237	Notch1	53.1372	81.8249	56.42	23.4555	2.26545	persistent and transient	No	Repressed Pax5 targets
chr9:103385265-103664251	Tmem108	47.9199	66.6697	44.1274	21.2138	2.2589	persistent and transient	No	No
chr9:50341191-50389943	Il18	6.34461	12.7964	11.2088	2.86039	2.21809	persistent	No	No
chr12:81268528-81361467	Actn1	18.556	38.1664	17.7924	8.84252	2.0985	persistent	No	No
	N.A. = Not annotated in mm9

[truncated: 2 more sheets: cluster D5, cluster D6]
