# Supplementary material for: Dynamic EBF1 occupancy directs sequential epigenetic and transcriptional events in B-cell programming
Source: Genes Dev. 2018 Jan 15;32(2):96–111. doi: 10.1101/gad.309583.117 (PMC5830932; doi:10.1101/gad.309583.117)
Supplement: Supplemental Material [file supp_gad.309583.117_Supplemental_Table_S3.xlsx]

## Sheet: annotated_Pax5Peaks_overlapEBF1
PeakID (cmd=annotatePeaks.pl Pax5Peaks_overlapWithEBF1_proB_only.bed mm9)	Chr	Start	End	Strand	Peak Score	Focus Ratio/Region Size	Annotation	Detailed Annotation	Distance to TSS	Nearest PromoterID	Entrez ID	Nearest Unigene	Nearest Refseq	Nearest Ensembl	Gene Name	Gene Alias	Gene Description	Gene Type
NO16_cd19pos_pax5ChIP_peak_1938	chr15	15895201	15895201	+	9.49123	NA	Intergenic	Lx2|LINE|L1	-812655	NM_009869	12565	Mm.439758	NM_009869	ENSMUSG00000025370	Cdh9	-	cadherin 9	protein-coding
NO16_cd19pos_pax5ChIP_peak_4563	chr6	69991013	69991013	+	63.8368	NA	Intergenic	Intergenic	-713845	NR_004434	19783		NR_004434		Rprl1	Rmrp2|Rpr|Rprh2	ribonuclease P RNA-like 1	ncRNA
NO16_cd19pos_pax5ChIP_peak_1146	chr12	28620220	28620220	+	59.049	NA	Intergenic	Intergenic	-592637	NM_009234	20666	Mm.41702	NM_009234		Sox11	1110038H03Rik|6230403H02Rik|AI836553|end1	SRY (sex determining region Y)-box 11	protein-coding
NO16_cd19pos_pax5ChIP_peak_2876	chr19	15231468	15231468	+	86.1951	NA	Intergenic	Intergenic	-558995	NM_011600	21888	Mm.103638	NM_011600	ENSMUSG00000024642	Tle4	5730411M05Rik|AA792082|Bce-1|Bce1|ESTM13|ESTM14|Grg4|X83332|X83333	transducin-like enhancer of split 4, homolog of Drosophila E(spl)	protein-coding
NO16_cd19pos_pax5ChIP_peak_1176	chr12	42748197	42748197	+	8.14179	NA	intron (NM_053122, intron 5 of 6)	intron (NM_053122, intron 5 of 6)	-535553	NM_010733	16981	Mm.404786	NM_010733	ENSMUSG00000036295	Lrrn3	NLRR-3	leucine rich repeat protein 3, neuronal	protein-coding
NO16_cd19pos_pax5ChIP_peak_3893	chr4	105582186	105582186	+	6.96821	NA	Intergenic	Intergenic	-406632	NM_183225	329908	Mm.234544	NM_183225	ENSMUSG00000028514	Usp24	2700066K03Rik|2810030C21Rik|AI414051|B130021E18|C79851	ubiquitin specific peptidase 24	protein-coding
NO16_cd19pos_pax5ChIP_peak_198	chr1	96253516	96253516	+	4.84449	NA	Intergenic	RLTR17|LTR|ERVK	-304386	NM_008798	18566	Mm.5024	NM_008798	ENSMUSG00000026285	Pdcd1	Ly101|PD-1|Pdc1	programmed cell death 1	protein-coding
NO16_cd19pos_pax5ChIP_peak_2369	chr17	4735466	4735466	+	179.973	NA	Intergenic	Intergenic	-259608	NM_001085355	239985	Mm.133401	NM_001085355	ENSMUSG00000069729	Arid1b	8030481M12|9330189K18Rik|AI836955|Ardi1b|B230217J03Rik|mKIAA1235	AT rich interactive domain 1B (SWI-like)	protein-coding
NO16_cd19pos_pax5ChIP_peak_290	chr1	148106859	148106859	+	45.62	NA	Intergenic	Intergenic	-235937	NM_153539	215378	Mm.441817	NM_153539	ENSMUSG00000035131	Brinp3	B830045N13Rik|Fam5c	bone morphogenetic protein/retinoic acid inducible neural specific 3	protein-coding
NO16_cd19pos_pax5ChIP_peak_5140	chr8	35448414	35448414	+	8.7815	NA	Intergenic	Intergenic	-218648	NR_105820	102465211		NR_105820	miRBase:MI0021930	Mir6395	mmu-mir-6395	microRNA mir-6395	ncRNA
NO16_cd19pos_pax5ChIP_peak_1651	chr13	112815722	112815722	+	12.4884	NA	Intergenic	Intergenic	-216531	NM_011945	26401	Mm.15918	NM_011945	ENSMUSG00000021754	Map3k1	MAPKKK1|MEKK1|Mekk	mitogen-activated protein kinase kinase kinase 1	protein-coding
NO16_cd19pos_pax5ChIP_peak_2114	chr15	97286302	97286302	+	6.08859	NA	Intergenic	Intergenic	-208584	NM_001164602	105827	Mm.24005	NM_178114	ENSMUSG00000048218	Amigo2	AI415330|AMIGO-2|AW208913|Ali1	adhesion molecule with Ig like domain 2	protein-coding
NO16_cd19pos_pax5ChIP_peak_1478	chr13	35552083	35552083	+	21.7079	NA	Intergenic	Intergenic	-199648	NM_009881	12593	Mm.29002	NM_009881	ENSMUSG00000059288	Cdyl	AI325931	chromodomain protein, Y chromosome-like	protein-coding
NO16_cd19pos_pax5ChIP_peak_107	chr1	55796016	55796016	+	48.9539	NA	intron (NM_001114663, intron 5 of 5)	intron (NM_001114663, intron 5 of 5)	-192069	NR_045837	329159	Mm.98697	NR_045837		9130227L01Rik	-	RIKEN cDNA 9130227L01 gene	ncRNA
NO16_cd19pos_pax5ChIP_peak_1167	chr12	37660107	37660107	+	15.2791	NA	Intergenic	Intergenic	-175026	NM_008584	17286	Mm.341398	NM_008584		Meox2	AI528662|Gax|Mox-2|Mox2	mesenchyme homeobox 2	protein-coding
NO16_cd19pos_pax5ChIP_peak_2018	chr15	63468315	63468315	+	10.219	NA	Intergenic	Intergenic	-157152	NR_045279	432958	Mm.255105	NR_045279		Gm20740	-	predicted gene, 20740	ncRNA
NO16_cd19pos_pax5ChIP_peak_5446	chr9	45394842	45394842	+	17.3518	NA	intron (NM_001081270, intron 3 of 32)	intron (NM_001081270, intron 3 of 32)	-155527	NR_040732	74602	Mm.394117	NR_040732	ENSMUSG00000097074	4833428L15Rik	-	RIKEN cDNA 4833428L15 gene	ncRNA
NO16_cd19pos_pax5ChIP_peak_2017	chr15	63451616	63451616	+	6.54511	NA	Intergenic	Intergenic	-140453	NR_045279	432958	Mm.255105	NR_045279		Gm20740	-	predicted gene, 20740	ncRNA
NO16_cd19pos_pax5ChIP_peak_2653	chr18	10918500	10918500	+	7.40379	NA	Intergenic	Intergenic	-132950	NR_029781	723959		NR_029781		Mir1a-2	Mir1-2|Mirn1-2|mmu-mir-1-2|mmu-mir-1a-2	microRNA 1a-2	ncRNA
NO16_cd19pos_pax5ChIP_peak_3524	chr3	53781550	53781550	+	5.86823	NA	Intergenic	Intergenic	-113821	NM_026435	67890	Mm.23067	NM_026435		Ufm1	1810045K17Rik|AI132708|AI463323|ENSMUSG00000074598|Gm10726	ubiquitin-fold modifier 1	protein-coding
NO16_cd19pos_pax5ChIP_peak_4892	chr7	74622951	74622951	+	6.7373	NA	Intergenic	Intergenic	-105207	NM_001291195	17258	Mm.132788	NM_001033713	ENSMUSG00000030557	Mef2a	A430079H05Rik	myocyte enhancer factor 2A	protein-coding
NO16_cd19pos_pax5ChIP_peak_4448	chr5	150960520	150960520	+	11.6076	NA	Intergenic	Intergenic	-101985	NM_172887	320365	Mm.216590	NM_172887	ENSMUSG00000056602	Fry	13CDNA73|9330186A19Rik|AF346502|AI462658|C87180|D930046M03|cg003|mKIAA4143	furry homolog (Drosophila)	protein-coding
NO16_cd19pos_pax5ChIP_peak_4436	chr5	147493250	147493250	+	18.6506	NA	Intergenic	Intergenic	-96435	NM_001010941	14738	Mm.153539	NM_008151	ENSMUSG00000041468	Gpr12	Gpcr01|Gpcr12|Gpcr20|Gpcr21	G-protein coupled receptor 12	protein-coding
NO16_cd19pos_pax5ChIP_peak_3894	chr4	105893505	105893505	+	29.5842	NA	Intergenic	Intergenic	-95313	NM_183225	329908	Mm.234544	NM_183225	ENSMUSG00000028514	Usp24	2700066K03Rik|2810030C21Rik|AI414051|B130021E18|C79851	ubiquitin specific peptidase 24	protein-coding
NO16_cd19pos_pax5ChIP_peak_1117	chr12	12183483	12183483	+	7.68129	NA	Intergenic	Intergenic	-85462	NM_029758	76820	Mm.440802	NM_029758	ENSMUSG00000020589	Fam49a	2410157M17Rik|9630047E15|D12Ertd553e	family with sequence similarity 49, member A	protein-coding
NO16_cd19pos_pax5ChIP_peak_3527	chr3	57736708	57736708	+	5.97059	NA	Intergenic	Lx2B|LINE|L1	-85029	NM_019410	18645	Mm.271744	NM_019410	ENSMUSG00000027805	Pfn2	Pfn	profilin 2	protein-coding
NO16_cd19pos_pax5ChIP_peak_1985	chr15	43783857	43783857	+	4.84449	NA	Intergenic	L1_Mur1|LINE|L1	-82282	NM_175502	239408	Mm.41219	NM_175502	ENSMUSG00000054409	Tmem74	AA549547|B230382K22Rik	transmembrane protein 74	protein-coding
NO16_cd19pos_pax5ChIP_peak_752	chr11	20363292	20363292	+	10.8567	NA	Intergenic	Intergenic	-79964	NM_021372	58172	Mm.339676	NM_021372	ENSMUSG00000049800	Sertad2	AB041541|AU021878|Kiaa0127|SEI-2|Sei2|TRIP-Br2|mKIAA0127	SERTA domain containing 2	protein-coding
NO16_cd19pos_pax5ChIP_peak_2223	chr16	24643483	24643483	+	15.0391	NA	intron (NM_001145952, intron 4 of 11)	intron (NM_001145952, intron 4 of 11)	-78458	NM_001145954	210126	Mm.209385	NM_178665	ENSMUSG00000033306	Lpp	9430020K16Rik|AA959454|AU024130|B130055L10Rik|C79715|D630048H16	LIM domain containing preferred translocation partner in lipoma	protein-coding
NO16_cd19pos_pax5ChIP_peak_4435	chr5	147471408	147471408	+	4.7859	NA	Intergenic	Intergenic	-74593	NM_001010941	14738	Mm.153539	NM_008151	ENSMUSG00000041468	Gpr12	Gpcr01|Gpcr12|Gpcr20|Gpcr21	G-protein coupled receptor 12	protein-coding
NO16_cd19pos_pax5ChIP_peak_4199	chr5	67286861	67286861	+	19.934	NA	intron (NM_001001980, intron 3 of 25)	intron (NM_001001980, intron 3 of 25)	-72794	NM_001256122	77569	Mm.374778	NM_001001980	ENSMUSG00000037736	Limch1	3732412D22Rik|mKIAA1102	LIM and calponin homology domains 1	protein-coding
NO16_cd19pos_pax5ChIP_peak_1514	chr13	51432368	51432368	+	7.39952	NA	Intergenic	Intergenic	-71619	NM_010101	13610	Mm.136736	NM_010101	ENSMUSG00000067586	S1pr3	AI132464|Edg3|Lpb3|S1p3	sphingosine-1-phosphate receptor 3	protein-coding
NO16_cd19pos_pax5ChIP_peak_444	chr10	8675682	8675682	+	27.2563	NA	Intergenic	Intergenic	-69814	NM_175155	70097	Mm.338275	NM_175155	ENSMUSG00000015305	Sash1	1100001C18Rik|2500002E12Rik|A330076K04Rik|mKIAA0790	SAM and SH3 domain containing 1	protein-coding
NO16_cd19pos_pax5ChIP_peak_4190	chr5	65070243	65070243	+	50.0005	NA	Intergenic	Intergenic	-68305	NR_045078	100042198	Mm.25191	NR_045078		Gm3716	Gm1683	predicted gene 3716	ncRNA
NO16_cd19pos_pax5ChIP_peak_3102	chr2	29398918	29398918	+	28.2136	NA	Intergenic	Intergenic	-68104	NR_105753	102465170		NR_105753	miRBase:MI0021863	Mir133c	mmu-mir-133c	microRNA mir-133c	ncRNA
NO16_cd19pos_pax5ChIP_peak_3438	chr2	173168610	173168610	+	4.84449	NA	Intergenic	Intergenic	-66576	NM_022995	65112	Mm.73682	NM_022995	ENSMUSG00000038400	Pmepa1	2210418I02Rik|AW455466|Erg1.2|N4wbp4|Stag1|Tmepai	prostate transmembrane protein, androgen induced 1	protein-coding
NO16_cd19pos_pax5ChIP_peak_4379	chr5	135936642	135936642	+	8.08677	NA	intron (NM_146001, intron 1 of 30)	intron (NM_146001, intron 1 of 30)	-66226	NM_148932	107939	Mm.28399	NM_148932	ENSMUSG00000053293	Pom121	2610027A18Rik|C80273|mKIAA0618	nuclear pore membrane protein 121	protein-coding
NO16_cd19pos_pax5ChIP_peak_3158	chr2	58275967	58275967	+	33.0982	NA	Intergenic	Intergenic	-65798	NM_001111030	269275	Mm.77751	NM_001033369	ENSMUSG00000026834	Acvr1c	ACVRLK7|ALK7|Alk-7|C230097P10	activin A receptor, type IC	protein-coding
NO16_cd19pos_pax5ChIP_peak_4330	chr5	118945425	118945425	+	14.0602	NA	Intergenic	Intergenic	-65303	NM_172424	76199	Mm.206238	NM_172424	ENSMUSG00000018076	Med13l	2210413I17Rik|6330591G05Rik|9030618F05Rik|Thrap2|Trap240L|mKIAA1025	mediator complex subunit 13-like	protein-coding
NO16_cd19pos_pax5ChIP_peak_3834	chr4	58085870	58085870	+	6.33967	NA	exon (NM_022814, exon 37 of 48)	exon (NM_022814, exon 37 of 48)	-63874	NM_026132	67402	Mm.87357	NM_026132	ENSMUSG00000038709	Txndc8	4930429J24Rik|Sptrx-3|Sptrx3|Trx6	thioredoxin domain containing 8	protein-coding
NO16_cd19pos_pax5ChIP_peak_538	chr10	53160423	53160423	+	16.73	NA	Intergenic	Intergenic	-60766	NM_001204983	100038725	Mm.441403	NM_001204983	ENSMUSG00000038594	Cep85l	ENSMUSG00000038594|Gm9766	centrosomal protein 85-like	protein-coding
NO16_cd19pos_pax5ChIP_peak_1719	chr14	30722462	30722462	+	9.49123	NA	Intergenic	Intergenic	-59104	NM_019979	80795	Mm.104491	NM_019979	ENSMUSG00000042682	Selk	1110001C03Rik|AA673253|HSPC030|Hsp30	selenoprotein K	protein-coding
NO16_cd19pos_pax5ChIP_peak_1764	chr14	48461245	48461245	+	17.2446	NA	Intergenic	B3|SINE|B2	-57294	NR_045959	73961	Mm.390702	NR_045959		4930447J18Rik	4930425M13Rik	RIKEN cDNA 4930447J18 gene	ncRNA
NO16_cd19pos_pax5ChIP_peak_312	chr1	158926762	158926762	+	10.8931	NA	Intergenic	Intergenic	-57005	NM_023884	78255	Mm.28376	NM_023884	ENSMUSG00000026594	Ralgps2	1810020P17Rik|2210408F11Rik|4921528G01Rik|9130014M22Rik|AU043409|AW046161	Ral GEF with PH domain and SH3 binding motif 2	protein-coding
NO16_cd19pos_pax5ChIP_peak_3684	chr3	130757408	130757408	+	3.18386	NA	Intergenic	Intergenic	-55807	NM_010703	16842	Mm.255219	NM_010703	ENSMUSG00000027985	Lef1	3000002B05|AI451430|Lef-1	lymphoid enhancer binding factor 1	protein-coding
NO16_cd19pos_pax5ChIP_peak_2609	chr17	84301557	84301557	+	35.1257	NA	Intergenic	Intergenic	-55427	NM_025325	107766	Mm.30100	NM_025325	ENSMUSG00000000673	Haao	0610007K21Rik|0610012J07Rik|3-HAO|3-HAOxase|3HAO	3-hydroxyanthranilate 3,4-dioxygenase	protein-coding
NO16_cd19pos_pax5ChIP_peak_1767	chr14	49920223	49920223	+	16.4344	NA	intron (NM_029238, intron 7 of 7)	intron (NM_029238, intron 7 of 7)	-55120	NM_025956	67082	Mm.87439	NM_025956	ENSMUSG00000021850	1700011H14Rik	-	RIKEN cDNA 1700011H14 gene	protein-coding
NO16_cd19pos_pax5ChIP_peak_1324	chr12	109738252	109738252	+	11.2613	NA	intron (NM_001043335, intron 4 of 21)	RMER12B|LTR|ERVK	-54678	NM_001163394	14026	Mm.238841	NM_007965	ENSMUSG00000021262	Evl	AI528774	Ena-vasodilator stimulated phosphoprotein	protein-coding
NO16_cd19pos_pax5ChIP_peak_4030	chr4	144957296	144957296	+	14.6754	NA	Intergenic	Intergenic	-52246	NM_009401	21941	Mm.12810	NM_009401	ENSMUSG00000028602	Tnfrsf8	Cd30|D1S166E|Ki|Ki-1	tumor necrosis factor receptor superfamily, member 8	protein-coding
NO16_cd19pos_pax5ChIP_peak_4391	chr5	137117146	137117146	+	8.06507	NA	Intergenic	Intergenic	-51870	NM_021611	59310	Mm.5178	NM_021611	ENSMUSG00000005474	Myl10	1700027I08Rik|Mylc2pl|PLRLC|PLRLC-A|PLRLC-B|PLRLC-C	myosin, light chain 10, regulatory	protein-coding
NO16_cd19pos_pax5ChIP_peak_2688	chr18	32589411	32589411	+	46.613	NA	intron (NM_009668, intron 14 of 18)	intron (NM_009668, intron 14 of 18)	-51473	NR_045403	402767	Mm.385109	NR_045403	ENSMUSG00000097413	A830052D11Rik	-	RIKEN cDNA A830052D11 gene	ncRNA
NO16_cd19pos_pax5ChIP_peak_4516	chr6	55238429	55238429	+	202.186	NA	intron (NM_001142781, intron 13 of 17)	intron (NM_001142781, intron 13 of 17)	-47864	NM_007472	11826	Mm.18625	NM_007472	ENSMUSG00000004655	Aqp1	CHIP28	aquaporin 1	protein-coding
NO16_cd19pos_pax5ChIP_peak_4138	chr5	32714846	32714846	+	4.76127	NA	Intergenic	MLT1D|LTR|MaLR	-46497	NM_172707	19046	Mm.241931	NM_172707		Ppp1cb	1200010B19	protein phosphatase 1, catalytic subunit, beta isoform	protein-coding
NO16_cd19pos_pax5ChIP_peak_5530	chr9	72241857	72241857	+	33.1114	NA	Intergenic	Intergenic	-44479	NM_008613	17427	Mm.387671	NM_008613		Mns1	AW546487	meiosis-specific nuclear structural protein 1	protein-coding
NO16_cd19pos_pax5ChIP_peak_4600	chr6	89002049	89002049	+	18.8966	NA	Intergenic	MLT1A0|LTR|MaLR	-44060	NM_175017	232217	Mm.281744	NM_175017	ENSMUSG00000055403	4933427D06Rik	-	RIKEN cDNA 4933427D06 gene	protein-coding
NO16_cd19pos_pax5ChIP_peak_5089	chr7	151426473	151426473	+	25.3691	NA	intron (NM_001113373, intron 4 of 15)	intron (NM_001113373, intron 4 of 15)	-43817	NM_001081370	210274	Mm.483624	NM_001081370	ENSMUSG00000037541	Shank2	ProSAP1|mKIAA1022	SH3/ankyrin domain gene 2	protein-coding
NO16_cd19pos_pax5ChIP_peak_3667	chr3	122079335	122079335	+	15.649	NA	Intergenic	Intergenic	-43363	NM_013867	29815	Mm.45815	NM_013867	ENSMUSG00000028121	Bcar3	AI131758|AND-34	breast cancer anti-estrogen resistance 3	protein-coding
NO16_cd19pos_pax5ChIP_peak_804	chr11	44388563	44388563	+	5.97059	NA	Intergenic	RLTR26|LTR|ERVK	-43039	NM_001290711	13591	Mm.439662	NM_007897		Ebf1	Ebf|O/E-1|OE-1|Olf-1|Olf1	early B cell factor 1	protein-coding
NO16_cd19pos_pax5ChIP_peak_3801	chr4	44951731	44951731	+	15.7226	NA	Intergenic	Intergenic	-42552	NM_080289	76238	Mm.196574	NM_080289	ENSMUSG00000035637	Grhpr	1110059D05Rik|6430629L09Rik	glyoxylate reductase/hydroxypyruvate reductase	protein-coding
NO16_cd19pos_pax5ChIP_peak_3373	chr2	157522365	157522365	+	8.6934	NA	Intergenic	Intergenic	-40772	NM_025680	66642	Mm.45193	NM_025680	ENSMUSG00000027649	Ctnnbl1	5730471K09Rik|NAP|NYD-SP19|P14L	catenin, beta like 1	protein-coding
NO16_cd19pos_pax5ChIP_peak_2998	chr19	55211685	55211685	+	7.54694	NA	Intergenic	Intergenic	-37748	NM_008149	14732	Mm.210196	NM_008149	ENSMUSG00000024978	Gpam	GPAT|GPAT1	glycerol-3-phosphate acyltransferase, mitochondrial	protein-coding
NO16_cd19pos_pax5ChIP_peak_2228	chr16	25250499	25250499	+	3.0676	NA	Intergenic	MTEb|LTR|MaLR	-36404	NM_175165	71338	Mm.126851	NM_175165	ENSMUSG00000048399	Tprg	5430420C16Rik|Tprg1	transformation related protein 63 regulated	protein-coding
NO16_cd19pos_pax5ChIP_peak_2518	chr17	46211952	46211952	+	41.0058	NA	Intergenic	Intergenic	-36001	NM_026768	68565	Mm.287443	NM_026768	ENSMUSG00000023967	Mrps18a	1110004O20Rik|C79712	mitochondrial ribosomal protein S18A	protein-coding
NO16_cd19pos_pax5ChIP_peak_5764	chrX	163064878	163064878	+	28.2136	NA	Intergenic	Intergenic	-35079	NR_046015	382255	Mm.336320	NR_046015	ENSMUSG00000086860	Gm1720	-	predicted gene 1720	ncRNA
NO16_cd19pos_pax5ChIP_peak_1708	chr14	26319246	26319246	+	10.9618	NA	intron (NM_183208, intron 1 of 23)	intron (NM_183208, intron 1 of 23)	-34679	NR_037236	100526533		NR_037236	miRBase:MI0014038	Mir3075	mmu-mir-3075	microRNA 3075	ncRNA
NO16_cd19pos_pax5ChIP_peak_256	chr1	133998953	133998953	+	13.8916	NA	Intergenic	Intergenic	-34314	NM_001114662	213006	Mm.208445	NM_172510	ENSMUSG00000059149	Mfsd4	A230072B04|A930031D07Rik|AI850289	major facilitator superfamily domain containing 4	protein-coding
NO16_cd19pos_pax5ChIP_peak_3305	chr2	131889966	131889966	+	9.85339	NA	intron (NM_018824, intron 12 of 15)	intron (NM_018824, intron 12 of 15)	-34242	NM_175445	215653	Mm.204737	NM_175445	ENSMUSG00000027339	Rassf2	3830431H01Rik|9030412M04Rik|AI852669|AW495050	Ras association (RalGDS/AF-6) domain family member 2	protein-coding
NO16_cd19pos_pax5ChIP_peak_3031	chr2	7036336	7036336	+	18.2026	NA	intron (NM_001110231, intron 3 of 15)	intron (NM_001110231, intron 3 of 15)	-33988	NM_001160292	14007	Mm.398543	NM_010160	ENSMUSG00000002107	Celf2	B230218O03|B230345P09Rik|C88023|CELF-2|CUG-BP2|Cugbp2|D230046B21Rik|Etr-3|Napor|Napor-2|mETR-3	CUGBP, Elav-like family member 2	protein-coding
NO16_cd19pos_pax5ChIP_peak_4294	chr5	113543409	113543409	+	6.7373	NA	intron (NM_172884, intron 1 of 7)	intron (NM_172884, intron 1 of 7)	-32805	NM_021352	12962	Mm.378899	NM_021352	ENSMUSG00000029352	Crybb3	AI852419	crystallin, beta B3	protein-coding
NO16_cd19pos_pax5ChIP_peak_2093	chr15	84122504	84122504	+	8.57924	NA	intron (NM_133167, intron 5 of 12)	intron (NM_133167, intron 5 of 12)	-32646	NM_022321	64099	Mm.251356	NM_022321	ENSMUSG00000022439	Parvg	AI413459	parvin, gamma	protein-coding
NO16_cd19pos_pax5ChIP_peak_5111	chr8	13595030	13595030	+	11.299	NA	intron (NM_009025, intron 7 of 23)	intron (NM_009025, intron 7 of 23)	-32569	NM_001080781	66501	Mm.46136	NM_025601	ENSMUSG00000031452	1700029H14Rik	-	RIKEN cDNA 1700029H14 gene	protein-coding
NO16_cd19pos_pax5ChIP_peak_3370	chr2	156744456	156744456	+	11.6076	NA	Intergenic	Intergenic	-31642	NM_029983	77799	Mm.29264	NM_029983	ENSMUSG00000027636	Sla2	A930009E21Rik|AI430952|SLAP-2|SLAP2	Src-like-adaptor 2	protein-coding
NO16_cd19pos_pax5ChIP_peak_833	chr11	51749759	51749759	+	64.4798	NA	Intergenic	Intergenic	-31374	NM_029976	52626	Mm.289456	NM_029976	ENSMUSG00000020392	Cdkn2aipnl	A430101B06Rik|AA409260|D11Ertd497e|MNCb-1520	CDKN2A interacting protein N-terminal like	protein-coding
NO16_cd19pos_pax5ChIP_peak_771	chr11	22791458	22791458	+	27.1765	NA	Intergenic	Intergenic	-31122	NM_001169114	53625	Mm.395495	NM_016888	ENSMUSG00000051650	B3gnt2	AA408337|AA409404|AW260308|B3Galt6|B3gnt1|BGnT-1|BGnT-2|BGnT1|BGnT2|Beta3gnt	UDP-GlcNAc:betaGal beta-1,3-N-acetylglucosaminyltransferase 2	protein-coding
NO16_cd19pos_pax5ChIP_peak_4601	chr6	89016769	89016769	+	21.7079	NA	Intergenic	Intergenic	-29340	NM_175017	232217	Mm.281744	NM_175017	ENSMUSG00000055403	4933427D06Rik	-	RIKEN cDNA 4933427D06 gene	protein-coding
NO16_cd19pos_pax5ChIP_peak_1552	chr13	63037213	63037213	+	5.7389	NA	Intergenic	Intergenic	-29040	NM_001289926	72061	Mm.188105	NM_028079	ENSMUSG00000021458	2010111I01Rik	2300006M17Rik|AP-O|Aopep	RIKEN cDNA 2010111I01 gene	protein-coding
NO16_cd19pos_pax5ChIP_peak_426	chr1	195225070	195225070	+	7.52892	NA	Intergenic	Intergenic	-28594	NM_144817	215303	Mm.40329	NM_144817	ENSMUSG00000016179	Camk1g	CLICK-III|CaMKIgamma	calcium/calmodulin-dependent protein kinase I gamma	protein-coding
NO16_cd19pos_pax5ChIP_peak_4158	chr5	36779608	36779608	+	15.8344	NA	Intergenic	Intergenic	-28226	NM_024478	17713	Mm.21535	NM_024478	ENSMUSG00000029198	Grpel1	AA408748|mt-GrpE#1|mt-Grpel1	GrpE-like 1, mitochondrial	protein-coding
NO16_cd19pos_pax5ChIP_peak_5295	chr8	119002120	119002120	+	6.08859	NA	Intergenic	Intergenic	-26795	NM_029297	75465	Mm.23114	NM_029297	ENSMUSG00000034467	Dynlrb2	1700009A04Rik|DNLC2B|Dncl2b	dynein light chain roadblock-type 2	protein-coding
NO16_cd19pos_pax5ChIP_peak_510	chr10	41764595	41764595	+	14.9988	NA	Intergenic	Intergenic	-26407	NM_001034858	213402	Mm.211320	NM_001034858	ENSMUSG00000071324	Armc2	2610018I05Rik	armadillo repeat containing 2	protein-coding
NO16_cd19pos_pax5ChIP_peak_3183	chr2	75308579	75308579	+	8.74526	NA	Intergenic	Intergenic	-26343	NR_040635	77269	Mm.389278	NR_040635		9430019J16Rik	-	RIKEN cDNA 9430019J16 gene	ncRNA
NO16_cd19pos_pax5ChIP_peak_2514	chr17	45765314	45765314	+	6.32842	NA	Intergenic	Intergenic	-26263	NM_001177469	653016	Mm.45676	NM_001177468	ENSMUSG00000079471	Gm7325	EG653016|Esgp	predicted gene 7325	protein-coding
NO16_cd19pos_pax5ChIP_peak_58	chr1	37623488	37623488	+	8.27442	NA	Intergenic	Intergenic	-25627	NM_173870	269181	Mm.25861	NM_173870	ENSMUSG00000026110	Mgat4a	9530018I07Rik|GnT-IVa|glcNAc-T-IVa	mannoside acetylglucosaminyltransferase 4, isoenzyme A	protein-coding
NO16_cd19pos_pax5ChIP_peak_114	chr1	58424449	58424449	+	7.40379	NA	intron (NM_001008419, intron 34 of 35)	intron (NM_001008419, intron 34 of 35)	-25531	NM_025824	66882	Mm.21848	NM_025824	ENSMUSG00000051223	Bzw1	1200015E15Rik|mKIAA0005	basic leucine zipper and W2 domains 1	protein-coding
NO16_cd19pos_pax5ChIP_peak_429	chr1	197028044	197028044	+	13.048	NA	Intergenic	Intergenic	-25135	NM_007758	12902	Mm.235387	NM_007758	ENSMUSG00000026616	Cr2	C3DR|CD21|CD35|Cr-1|Cr-2|Cr1	complement receptor 2	protein-coding
NO16_cd19pos_pax5ChIP_peak_2051	chr15	74736669	74736669	+	9.35252	NA	Intergenic	Intergenic	-24535	NM_025929	67038	Mm.154566	NM_025929	ENSMUSG00000063522	2010109I03Rik	-	RIKEN cDNA 2010109I03 gene	protein-coding
NO16_cd19pos_pax5ChIP_peak_4589	chr6	87507489	87507489	+	156.724	NA	Intergenic	L1MA4|LINE|L1	-24236	NM_001286610	232201	Mm.119564	NM_175476		Arhgap25	A130039I20Rik	Rho GTPase activating protein 25	protein-coding
NO16_cd19pos_pax5ChIP_peak_2678	chr18	24788537	24788537	+	12.4884	NA	intron (NM_021448, intron 17 of 21)	ORR1D2|LTR|MaLR	-23655	NM_026779	68591	Mm.28252	NM_026779	ENSMUSG00000039616	Mocos	1110018O12Rik|HMCS|MCS|MOS	molybdenum cofactor sulfurase	protein-coding
NO16_cd19pos_pax5ChIP_peak_3135	chr2	35651086	35651086	+	21.3483	NA	exon (NM_029774, exon 8 of 10)	exon (NM_029774, exon 8 of 10)	-23624	NR_040618	77665	Mm.400558	NR_040618	ENSMUSG00000086449	9030204H09Rik	-	RIKEN cDNA 9030204H09 gene	ncRNA
NO16_cd19pos_pax5ChIP_peak_176	chr1	89726513	89726513	+	5.45773	NA	intron (NM_009118, intron 10 of 15)	intron (NM_009118, intron 10 of 15)	-23349	NM_177646	227333	Mm.277217	NM_177646	ENSMUSG00000070738	Dgkd	AI841987|D330025K09|DGKdelta|dgkd-2	diacylglycerol kinase, delta	protein-coding
NO16_cd19pos_pax5ChIP_peak_3565	chr3	83867374	83867374	+	18.8033	NA	Intergenic	Intergenic	-23291	NM_172681	229473	Mm.28838	NM_172681	ENSMUSG00000033767	D930015E06Rik	Kiaa0922|mKIAA0922	RIKEN cDNA D930015E06 gene	protein-coding
NO16_cd19pos_pax5ChIP_peak_1837	chr14	73808316	73808316	+	6.7373	NA	Intergenic	Lx8|LINE|L1	-23238	NM_008410	16432	Mm.4266	NM_008410	ENSMUSG00000022108	Itm2b	AI256040|Bri|Bri2|Bricd2b|D14Sel6|E25BMM|imBRI2	integral membrane protein 2B	protein-coding
NO16_cd19pos_pax5ChIP_peak_208	chr1	107864120	107864120	+	8.81879	NA	Intergenic	Lx9|LINE|L1	-22863	NM_001122676	227449	Mm.210188	NM_001122675	ENSMUSG00000038866	Zcchc2	9930114B20Rik|AW212015	zinc finger, CCHC domain containing 2	protein-coding
NO16_cd19pos_pax5ChIP_peak_550	chr10	59437131	59437131	+	10.1219	NA	Intergenic	Intergenic	-22613	NM_029083	74747	Mm.21697	NM_029083	ENSMUSG00000020108	Ddit4	5830413E08Rik|AA415483|REDD1|Rtp801|dig2	DNA-damage-inducible transcript 4	protein-coding
NO16_cd19pos_pax5ChIP_peak_2455	chr17	32015117	32015117	+	10.9618	NA	Intergenic	Intergenic	-22380	NM_010831	17691	Mm.290941	NM_010831	ENSMUSG00000024042	Sik1	Msk|Sik|Snf1lk	salt inducible kinase 1	protein-coding
NO16_cd19pos_pax5ChIP_peak_5679	chr9	121208035	121208035	+	6.92975	NA	Intergenic	Intergenic	-21745	NM_177589	209012	Mm.371804	NM_177589	ENSMUSG00000040936	Ulk4	4932415A06Rik|A730098P15	unc-51-like kinase 4	protein-coding
NO16_cd19pos_pax5ChIP_peak_1123	chr12	16638601	16638601	+	12.2522	NA	Intergenic	Intergenic	-21675	NM_008747	18217	Mm.281715	NM_008747	ENSMUSG00000020591	Ntsr2	NT2R|NTRL	neurotensin receptor 2	protein-coding
NO16_cd19pos_pax5ChIP_peak_4673	chr6	120595094	120595094	+	21.5732	NA	Intergenic	PB1D9|SINE|Alu	-21345	NM_001128151	330409	Mm.333357	NM_001128151	ENSMUSG00000071226	Cecr2	2610101O16Rik|2810409N01Rik|Gtl4|mKIAA1740	cat eye syndrome chromosome region, candidate 2	protein-coding
NO16_cd19pos_pax5ChIP_peak_2086	chr15	82909457	82909457	+	27.3721	NA	Intergenic	Intergenic	-21178	NM_023475	68607	Mm.30056	NM_023475	ENSMUSG00000058586	Serhl	0610008B10Rik|1110019M09Rik|AU019786	serine hydrolase-like	protein-coding
NO16_cd19pos_pax5ChIP_peak_1544	chr13	58338102	58338102	+	114.743	NA	intron (NM_019832, intron 10 of 11)	intron (NM_019832, intron 10 of 11)	-21088	NM_026842	56085	Mm.182053	NM_026842	ENSMUSG00000005312	Ubqln1	1110046H03Rik|1810030E05Rik|AU019746|C77538|D13Ertd372e|Da41|Dsk2|Plic-1|Plic1|Xdrp1	ubiquilin 1	protein-coding
NO16_cd19pos_pax5ChIP_peak_3245	chr2	118325147	118325147	+	11.0622	NA	Intergenic	Intergenic	-19715	NM_009273	20813	Mm.363404	NM_009273	ENSMUSG00000009549	Srp14	14kDa|AW536328	signal recognition particle 14	protein-coding
NO16_cd19pos_pax5ChIP_peak_3920	chr4	116156302	116156302	+	8.6934	NA	Intergenic	Intergenic	-19516	NM_008641	17776	Mm.9287	NM_008641	ENSMUSG00000003810	Mast2	MAST205|Mtssk	microtubule associated serine/threonine kinase 2	protein-coding
NO16_cd19pos_pax5ChIP_peak_4588	chr6	87502712	87502712	+	12.7621	NA	Intergenic	Intergenic	-19459	NM_001286610	232201	Mm.119564	NM_175476		Arhgap25	A130039I20Rik	Rho GTPase activating protein 25	protein-coding
NO16_cd19pos_pax5ChIP_peak_5493	chr9	64639395	64639395	+	59.6987	NA	Intergenic	Intergenic	-19423	NM_001162917	102442	Mm.222473	NM_176935	ENSMUSG00000053641	Dennd4a	AI115600|AI851943|F730015K02Rik	DENN/MADD domain containing 4A	protein-coding
NO16_cd19pos_pax5ChIP_peak_4757	chr7	3268568	3268568	+	8.08677	NA	Intergenic	Intergenic	-18827	NM_001033431	378425	Mm.277152	NM_001033431	ENSMUSG00000078817	Nlrp12	Nalp12|PYPAF7	NLR family, pyrin domain containing 12	protein-coding
NO16_cd19pos_pax5ChIP_peak_929	chr11	78816769	78816769	+	24.6859	NA	Intergenic	Intergenic	-18343	NM_010708	16859	Mm.341434	NM_010708	ENSMUSG00000001123	Lgals9	AA407335|AI194909|AI265545|LGALS35|Lgals5|gal-9|galectin-9	lectin, galactose binding, soluble 9	protein-coding
NO16_cd19pos_pax5ChIP_peak_2052	chr15	74767228	74767228	+	32.1608	NA	Intergenic	Intergenic	-18253	NM_001164039	17069	Mm.788	NM_008529	ENSMUSG00000022587	Ly6e	9804|Ly67|RIG-E|Sca-2|TSA-1|Tsa1	lymphocyte antigen 6 complex, locus E	protein-coding
NO16_cd19pos_pax5ChIP_peak_4388	chr5	137061318	137061318	+	10.219	NA	Intergenic	ZP3AR|Satellite|Satellite	-17958	NM_001291238	13047	Mm.320317	NM_009986	ENSMUSG00000029705	Cux1	CDP|Cutl1|Cux|Cux-1	cut-like homeobox 1	protein-coding
NO16_cd19pos_pax5ChIP_peak_855	chr11	59338928	59338928	+	4.84449	NA	Intergenic	Intergenic	-17260	NM_145827	216799	Mm.54174	NM_145827	ENSMUSG00000032691	Nlrp3	AGTAVPRL|AII/AVP|Cias1|FCAS|FCU|MWS|Mmig1|NALP3|Pypaf1	NLR family, pyrin domain containing 3	protein-coding
NO16_cd19pos_pax5ChIP_peak_5544	chr9	79583688	79583688	+	19.7638	NA	Intergenic	B3|SINE|B2	-17159	NM_001290308	12816	Mm.3819	NM_007730	ENSMUSG00000032332	Col12a1	-	collagen, type XII, alpha 1	protein-coding
NO16_cd19pos_pax5ChIP_peak_4010	chr4	140240310	140240310	+	5.36911	NA	Intergenic	MER20|DNA|MER1_type	-17078	NM_173867	108911	Mm.253	NM_173867	ENSMUSG00000040945	Rcc2	2610510H01Rik|2610529N02Rik|AA536646|AA675016|Td60|mKIAA1470	regulator of chromosome condensation 2	protein-coding
NO16_cd19pos_pax5ChIP_peak_1441	chr13	24490608	24490608	+	6.72196	NA	intron (NM_001284519, intron 3 of 17)	intron (NM_001284519, intron 3 of 17)	-16383	NM_007717	12763	Mm.8396	NM_007717	ENSMUSG00000016756	Cmah	-	cytidine monophospho-N-acetylneuraminic acid hydroxylase	protein-coding
NO16_cd19pos_pax5ChIP_peak_4791	chr7	25356256	25356256	+	21.447	NA	intron (NM_009532, intron 14 of 16)	intron (NM_009532, intron 14 of 16)	-16306	NM_023154	66071	Mm.29553	NM_023154	ENSMUSG00000064254	Ethe1	0610025L15Rik|Hsco	ethylmalonic encephalopathy 1	protein-coding
NO16_cd19pos_pax5ChIP_peak_3625	chr3	104040621	104040621	+	22.6083	NA	Intergenic	MIR|SINE|MIR	-16292	NM_001159354	99470	Mm.264849	NM_133853	ENSMUSG00000052539	Magi3	4732496O19Rik|6530407C02Rik|AA407180|AI120132|mKIAA1634	membrane associated guanylate kinase, WW and PDZ domain containing 3	protein-coding
NO16_cd19pos_pax5ChIP_peak_5668	chr9	119750709	119750709	+	19.4045	NA	Intergenic	B3|SINE|B2	-16135	NM_011887	24046	Mm.89981	NM_011887	ENSMUSG00000034115	Scn11a	NSS2|NaN|NaT|NaV1.9|SNS2	sodium channel, voltage-gated, type XI, alpha	protein-coding
NO16_cd19pos_pax5ChIP_peak_3664	chr3	121250794	121250794	+	14.9755	NA	Intergenic	Intergenic	-15532	NM_145394	213603	Mm.33062	NM_145394	ENSMUSG00000039865	Slc44a3	BC010552	solute carrier family 44, member 3	protein-coding
NO16_cd19pos_pax5ChIP_peak_5114	chr8	14873972	14873972	+	10.9618	NA	Intergenic	Intergenic	-14564	NM_012000	26889	Mm.254027	NM_012000	ENSMUSG00000026317	Cln8	mnd	ceroid-lipofuscinosis, neuronal 8	protein-coding
NO16_cd19pos_pax5ChIP_peak_4305	chr5	115003764	115003764	+	11.7184	NA	Intergenic	Intergenic	-14496	NM_001004180	433940	Mm.194212	NM_001004180	ENSMUSG00000041930	Fam222a	-	family with sequence similarity 222, member A	protein-coding
NO16_cd19pos_pax5ChIP_peak_4300	chr5	114264651	114264651	+	8.08677	NA	Intergenic	Intergenic	-14290	NM_146162	231633	Mm.41681	NM_146162	ENSMUSG00000054675	Tmem119	AW208946|BC025600|obif	transmembrane protein 119	protein-coding
NO16_cd19pos_pax5ChIP_peak_263	chr1	135990014	135990014	+	6.7373	NA	Intergenic	Intergenic	-14282	NM_007570	12227	Mm.392646	NM_007570	ENSMUSG00000020423	Btg2	AA959598|APRO1|Pc3|TIS21	B cell translocation gene 2, anti-proliferative	protein-coding
NO16_cd19pos_pax5ChIP_peak_4377	chr5	135740598	135740598	+	5.78871	NA	Intergenic	Intergenic	-13681	NM_010246	14371	Mm.6256	NM_010246	ENSMUSG00000049551	Fzd9	mfz9	frizzled homolog 9 (Drosophila)	protein-coding
NO16_cd19pos_pax5ChIP_peak_485	chr10	22013286	22013286	+	16.5118	NA	intron (NM_009018, intron 5 of 5)	RMER21B|LTR|ERV1	-13240	NR_015465	606736	Mm.387042	NR_015465	ENSMUSG00000097352	C920009B18Rik	-	RIKEN cDNA C920009B18 gene	ncRNA
NO16_cd19pos_pax5ChIP_peak_3113	chr2	31678537	31678537	+	6.32842	NA	intron (NM_178887, intron 4 of 6)	intron (NM_178887, intron 4 of 6)	-12499	NM_183424	227717	Mm.185027	NM_183424	ENSMUSG00000043102	Qrfp	P518	pyroglutamylated RFamide peptide	protein-coding
NO16_cd19pos_pax5ChIP_peak_4461	chr6	8740383	8740383	+	8.7815	NA	Intergenic	Lx3C|LINE|L1	-11899	NM_010492	15893	Mm.275683	NM_010492	ENSMUSG00000062995	Ica1	69kDa|ICA69	islet cell autoantigen 1	protein-coding
NO16_cd19pos_pax5ChIP_peak_4604	chr6	89582085	89582085	+	13.8948	NA	Intergenic	Intergenic	-11897	NM_001178060	232223	Mm.229332	NM_153162	ENSMUSG00000000811	Txnrd3	AI196535|TR2|Tgr	thioredoxin reductase 3	protein-coding
NO16_cd19pos_pax5ChIP_peak_2213	chr16	22939637	22939637	+	11.9745	NA	exon (NM_001083905, exon 8 of 8)	exon (NM_001083905, exon 8 of 8)	-11508	NM_053176	94175	Mm.358794	NM_053176	ENSMUSG00000022877	Hrg	AI265597|AW413091|D16jh2|D18020|Hprg|Hrgp	histidine-rich glycoprotein	protein-coding
NO16_cd19pos_pax5ChIP_peak_3579	chr3	88199393	88199393	+	10.5514	NA	intron (NM_025928, intron 4 of 4)	intron (NM_025928, intron 4 of 4)	-11005	NM_007541	12096	Mm.389459	NM_007541	ENSMUSG00000074483	Bglap	Bglap1|OC|OG1|mOC-A	bone gamma carboxyglutamate protein	protein-coding
NO16_cd19pos_pax5ChIP_peak_5667	chr9	119745118	119745118	+	20.5873	NA	Intergenic	Intergenic	-10544	NM_011887	24046	Mm.89981	NM_011887	ENSMUSG00000034115	Scn11a	NSS2|NaN|NaT|NaV1.9|SNS2	sodium channel, voltage-gated, type XI, alpha	protein-coding
NO16_cd19pos_pax5ChIP_peak_4441	chr5	149751782	149751782	+	46.3637	NA	Intergenic	Intergenic	-10044	NR_040686	71473	Mm.90306	NR_040686	ENSMUSG00000079069	8430423G03Rik	-	RIKEN cDNA 8430423G03 gene	ncRNA
NO16_cd19pos_pax5ChIP_peak_5076	chr7	146111040	146111040	+	11.7184	NA	Intergenic	Intergenic	-9851	NM_009760	12176	Mm.378890	NM_009760	ENSMUSG00000078566	Bnip3	Nip3	BCL2/adenovirus E1B interacting protein 3	protein-coding
NO16_cd19pos_pax5ChIP_peak_209	chr1	108452263	108452263	+	7.40379	NA	intron (NM_009741, intron 1 of 1)	intron (NM_009741, intron 1 of 1)	-9055	NR_106164	102466254		NR_106164		Mir3473f	mmu-mir-3473f	microRNA mir-3473f	ncRNA
NO16_cd19pos_pax5ChIP_peak_52	chr1	36338805	36338805	+	6.96821	NA	Intergenic	B3|SINE|B2	-8535	NM_153408	214854	Mm.389110	NM_153408	ENSMUSG00000047180	Neurl3	2010300P06Rik|Lincr	neuralized homolog 3 homolog (Drosophila)	protein-coding
NO16_cd19pos_pax5ChIP_peak_1711	chr14	26345479	26345479	+	21.5732	NA	intron (NM_183208, intron 2 of 23)	intron (NM_183208, intron 2 of 23)	-8446	NR_037236	100526533		NR_037236	miRBase:MI0014038	Mir3075	mmu-mir-3075	microRNA 3075	ncRNA
NO16_cd19pos_pax5ChIP_peak_5604	chr9	103391097	103391097	+	5.60435	NA	intron (NM_178638, intron 5 of 5)	intron (NM_178638, intron 5 of 5)	-8439	NM_001002896	107993	Mm.335403	NM_001002896	ENSMUSG00000032556	Bfsp2	AI448593|CP49	beaded filament structural protein 2, phakinin	protein-coding
NO16_cd19pos_pax5ChIP_peak_1818	chr14	66924371	66924371	+	7.54694	NA	intron (NM_029979, intron 3 of 5)	intron (NM_029979, intron 3 of 5)	-8405	NR_038077	69303	Mm.352258	NR_038077	ENSMUSG00000085984	1700001G11Rik	-	RIKEN cDNA 1700001G11 gene	ncRNA
NO16_cd19pos_pax5ChIP_peak_3475	chr3	14786675	14786675	+	13.2694	NA	intron (NM_009799, intron 1 of 7)	intron (NM_009799, intron 1 of 7)	-8215	NM_001083957	12346	Mm.273195	NM_009799	ENSMUSG00000027556	Car1	AW555628|Ca1|Car-1	carbonic anhydrase 1	protein-coding
NO16_cd19pos_pax5ChIP_peak_4650	chr6	116674812	116674812	+	6.08859	NA	Intergenic	Intergenic	-8036	NM_178768	319776	Mm.133120	NM_178768	ENSMUSG00000048108	Tmem72	C230095G01Rik	transmembrane protein 72	protein-coding
NO16_cd19pos_pax5ChIP_peak_3985	chr4	134836122	134836122	+	13.7019	NA	Intergenic	B3A|SINE|B2	-7447	NM_013885	29876	Mm.257765	NM_013885	ENSMUSG00000037242	Clic4	D0Jmb3|TU-74|mc3s5|mtCLIC	chloride intracellular channel 4 (mitochondrial)	protein-coding
NO16_cd19pos_pax5ChIP_peak_3580	chr3	88314109	88314109	+	7.39952	NA	Intergenic	Intergenic	-6835	NM_001002011	16905	Mm.243014	NM_019390	ENSMUSG00000028063	Lmna	Dhe	lamin A	protein-coding
NO16_cd19pos_pax5ChIP_peak_5443	chr9	44997500	44997500	+	10.219	NA	intron (NM_145403, intron 2 of 12)	intron (NM_145403, intron 2 of 12)	-6349	NM_001198971	408059	Mm.249297	NM_001198971	ENSMUSG00000091996	BC049352	-	cDNA sequence BC049352	protein-coding
NO16_cd19pos_pax5ChIP_peak_723	chr11	5058405	5058405	+	8.49759	NA	Intergenic	Intergenic	-6180	NM_080595	140703	Mm.840	NM_080595	ENSMUSG00000034164	Emid1	AW122071|CO-5|Emu1	EMI domain containing 1	protein-coding
NO16_cd19pos_pax5ChIP_peak_2054	chr15	74819657	74819657	+	7.7567	NA	Intergenic	Intergenic	-5797	NM_020498	57248	Mm.358339	NM_020498	ENSMUSG00000022586	Ly6i	AI789751|Ly-6I|Ly-6M	lymphocyte antigen 6 complex, locus I	protein-coding
NO16_cd19pos_pax5ChIP_peak_1832	chr14	71247379	71247379	+	23.5193	NA	Intergenic	Intergenic	-5361	NR_045939	73648	Mm.410851	NR_045939		2410012E07Rik	-	RIKEN cDNA 2410012E07 gene	ncRNA
NO16_cd19pos_pax5ChIP_peak_1576	chr13	74253616	74253616	+	23.5193	NA	Intergenic	Intergenic	-5347	NM_001081060	105243	Mm.261564	NM_001081060	ENSMUSG00000036123	Slc9a3	9030624O13Rik|AI930210|NHE-3|NHE3	solute carrier family 9 (sodium/hydrogen exchanger), member 3	protein-coding
NO16_cd19pos_pax5ChIP_peak_1740	chr14	34003409	34003409	+	5.13268	NA	Intergenic	Intergenic	-5157	NM_001146022	545030	Mm.318345	NM_001146022	ENSMUSG00000051506	Wdfy4	Gm18810	WD repeat and FYVE domain containing 4	protein-coding
NO16_cd19pos_pax5ChIP_peak_1013	chr11	100637362	100637362	+	19.0071	NA	Intergenic	B3|SINE|B2	-5091	NM_031871	80860	Mm.37308	NM_031871	ENSMUSG00000017747	Ghdc	D11Lgp1e	GH3 domain containing	protein-coding
NO16_cd19pos_pax5ChIP_peak_1739	chr14	34002923	34002923	+	15.0391	NA	Intergenic	Intergenic	-4671	NM_001146022	545030	Mm.318345	NM_001146022	ENSMUSG00000051506	Wdfy4	Gm18810	WD repeat and FYVE domain containing 4	protein-coding
NO16_cd19pos_pax5ChIP_peak_628	chr10	82270200	82270200	+	8.08677	NA	Intergenic	Intergenic	-4668	NR_038042	70003	Mm.48789	NR_038042	ENSMUSG00000056821	1700028I16Rik	-	RIKEN cDNA 1700028I16 gene	ncRNA
NO16_cd19pos_pax5ChIP_peak_5129	chr8	26914381	26914381	+	13.7019	NA	TTS (NM_026032)	TTS (NM_026032)	-4604	NM_011485	20845	Mm.293314	NM_011485		Star	AV363654|D8Ertd419e	steroidogenic acute regulatory protein	protein-coding
NO16_cd19pos_pax5ChIP_peak_800	chr11	44209049	44209049	+	20.8165	NA	Intergenic	Intergenic	-4516	NM_008352	16160	Mm.239707	NM_008352	ENSMUSG00000004296	Il12b	Il-12b|Il-12p40|Il12p40|p40	interleukin 12b	protein-coding
NO16_cd19pos_pax5ChIP_peak_152	chr1	74799960	74799960	+	16.5709	NA	Intergenic	Intergenic	-4431	NM_153744	241113	Mm.166501	NM_153744		Prkag3	AMPKg3L|AMPKg3S|Amkg3|Ampkg3	protein kinase, AMP-activated, gamma 3 non-catatlytic subunit	protein-coding
NO16_cd19pos_pax5ChIP_peak_1394	chr13	12654181	12654181	+	46.213	NA	Intergenic	Intergenic	-3969	NM_026184	67475	Mm.358706	NM_026184	ENSMUSG00000057069	Ero1lb	1300013B24Rik|1700065B09Rik|AI447560|ero1-beta	ERO1-like beta (S. cerevisiae)	protein-coding
NO16_cd19pos_pax5ChIP_peak_4817	chr7	29606469	29606469	+	13.2694	NA	exon (NM_177301, exon 12 of 13)	exon (NM_177301, exon 12 of 13)	-3888	NM_016772	51798	Mm.291776	NM_016772	ENSMUSG00000053898	Ech1	AA617331	enoyl coenzyme A hydratase 1, peroxisomal	protein-coding
NO16_cd19pos_pax5ChIP_peak_4061	chr4	154620205	154620205	+	8.30237	NA	Intergenic	Intergenic	-3870	NM_001190445	67513	Mm.10374	NM_001190445	ENSMUSG00000073684	2610002J02Rik	Faap20	RIKEN cDNA 2610002J02 gene	protein-coding
NO16_cd19pos_pax5ChIP_peak_4973	chr7	108620056	108620056	+	43.5512	NA	intron (NM_001243757, intron 2 of 30)	intron (NM_001243757, intron 2 of 30)	-3834	NR_029791	387157		NR_029791		Mir139	Mirn139|mmu-mir-139	microRNA 139	ncRNA
NO16_cd19pos_pax5ChIP_peak_2809	chr19	4145050	4145050	+	10.7237	NA	3' UTR (NM_206973, exon 2 of 2)	3' UTR (NM_206973, exon 2 of 2)	-3613	NM_011778	23789	Mm.276859	NM_011778	ENSMUSG00000024835	Coro1b	-	coronin, actin binding protein 1B	protein-coding
NO16_cd19pos_pax5ChIP_peak_5514	chr9	70051584	70051584	+	24.4401	NA	Intergenic	Intergenic	-3573	NM_181072	71602	Mm.249311	NM_181072	ENSMUSG00000032220	Myo1e	2310020N23Rik|9130023P14Rik|AA407778|myosin-1e|myr 3	myosin IE	protein-coding
NO16_cd19pos_pax5ChIP_peak_3686	chr3	130809771	130809771	+	17.1001	NA	Intergenic	Intergenic	-3444	NM_010703	16842	Mm.255219	NM_010703	ENSMUSG00000027985	Lef1	3000002B05|AI451430|Lef-1	lymphoid enhancer binding factor 1	protein-coding
NO16_cd19pos_pax5ChIP_peak_4769	chr7	16534761	16534761	+	39.3618	NA	3' UTR (NM_153068, exon 6 of 6)	3' UTR (NM_153068, exon 6 of 6)	-3304	NM_133831	68077	Mm.277634	NM_133831	ENSMUSG00000041560	Gltscr2	5330430H08Rik|9430097C02Rik|AU041936|AW536441|PICT-1|R74911	glioma tumor suppressor candidate region gene 2	protein-coding
NO16_cd19pos_pax5ChIP_peak_3687	chr3	130810313	130810313	+	4.43715	NA	Intergenic	Intergenic	-2902	NM_010703	16842	Mm.255219	NM_010703	ENSMUSG00000027985	Lef1	3000002B05|AI451430|Lef-1	lymphoid enhancer binding factor 1	protein-coding
NO16_cd19pos_pax5ChIP_peak_1833	chr14	71250112	71250112	+	7.55682	NA	Intergenic	Intergenic	-2628	NR_045939	73648	Mm.410851	NR_045939		2410012E07Rik	-	RIKEN cDNA 2410012E07 gene	ncRNA
NO16_cd19pos_pax5ChIP_peak_3420	chr2	167460124	167460124	+	5.13268	NA	Intergenic	Intergenic	-2619	NM_023230	66589	Mm.278783	NM_023230	ENSMUSG00000078923	Ube2v1	0610011J09Rik|AI256840|CROC-1|CROC1|D7Bwg1382e|UEV-1	ubiquitin-conjugating enzyme E2 variant 1	protein-coding
NO16_cd19pos_pax5ChIP_peak_2662	chr18	12799685	12799685	+	10.9618	NA	Intergenic	Intergenic	-2357	NM_028341	72747	Mm.52526	NM_028341	ENSMUSG00000024424	Ttc39c	1700008N02Rik|2810439F02Rik	tetratricopeptide repeat domain 39C	protein-coding
NO16_cd19pos_pax5ChIP_peak_4116	chr5	28396325	28396325	+	7.40379	NA	Intergenic	Intergenic	-1627	NM_153526	231070	Mm.30221	NM_153526	ENSMUSG00000045294	Insig1	1810013C12Rik|Insig-1	insulin induced gene 1	protein-coding
NO16_cd19pos_pax5ChIP_peak_1335	chr12	113367581	113367581	+	29.5842	NA	Intergenic	Intergenic	-1510	NR_029590	387199		NR_029590	miRBase:MI0000246	Mir203	Mirn203|mmu-mir-203	microRNA 203	ncRNA
NO16_cd19pos_pax5ChIP_peak_5467	chr9	56996264	56996264	+	7.40379	NA	Intergenic	Intergenic	-1423	NM_028347	72774	Mm.35749	NM_028347	ENSMUSG00000032298	Neil1	2810450N13Rik|Nei1	nei endonuclease VIII-like 1 (E. coli)	protein-coding
NO16_cd19pos_pax5ChIP_peak_358	chr1	172858921	172858921	+	5.33838	NA	Intergenic	Intergenic	-1207	NR_027666	98752	Mm.1850	NM_145141	ENSMUSG00000038421	Fcrla	BB219290|FCRL|FCRL1|FREB|Fcrlm1|Fcrx|Freb1|mFREB|mFcrX	Fc receptor-like A	protein-coding
NO16_cd19pos_pax5ChIP_peak_3560	chr3	79372788	79372788	+	12.9722	NA	Intergenic	Intergenic	-1187	NM_001162999	329679	Mm.244005	NM_001162999	ENSMUSG00000061175	Fnip2	D630023B12Rik|mKIAA1450	folliculin interacting protein 2	protein-coding
NO16_cd19pos_pax5ChIP_peak_3569	chr3	85692474	85692474	+	8.7815	NA	Intergenic	Intergenic	-1034	NM_177130	320302	Mm.482978	NM_177130	ENSMUSG00000031286	Glt28d2	4732486J07Rik|Glt28d1l	glycosyltransferase 28 domain containing 2	protein-coding
NO16_cd19pos_pax5ChIP_peak_1724	chr14	31439973	31439973	+	4.30012	NA	promoter-TSS (NM_011103)	promoter-TSS (NM_011103)	-579	NM_011103	18753	Mm.2314	NM_011103	ENSMUSG00000021948	Prkcd	AI385711|D14Ertd420e|PKC[d]|PKCdelta|Pkcd	protein kinase C, delta	protein-coding
NO16_cd19pos_pax5ChIP_peak_5455	chr9	51021315	51021315	+	36.7677	NA	promoter-TSS (NM_011136)	promoter-TSS (NM_011136)	-480	NM_011136	18985	Mm.897	NM_011136	ENSMUSG00000032053	Pou2af1	BOB.1|Bob-1|Bob1|OBF-1|OBF.1|OCA-B|OCAB	POU domain, class 2, associating factor 1	protein-coding
NO16_cd19pos_pax5ChIP_peak_4963	chr7	107641472	107641472	+	15.1941	NA	promoter-TSS (NM_011671)	promoter-TSS (NM_011671)	-382	NM_011671	22228	Mm.171378	NM_011671	ENSMUSG00000033685	Ucp2	Slc25a8	uncoupling protein 2 (mitochondrial, proton carrier)	protein-coding
NO16_cd19pos_pax5ChIP_peak_2475	chr17	34282070	34282070	+	10.219	NA	promoter-TSS (NM_010388)	promoter-TSS (NM_010388)	-291	NM_010388	15000	Mm.195060	NM_010388		H2-DMb2	H-2Mb2|H2-Mb2	histocompatibility 2, class II, locus Mb2	protein-coding
NO16_cd19pos_pax5ChIP_peak_711	chr10	128111251	128111251	+	52.2326	NA	promoter-TSS (NM_173733)	promoter-TSS (NM_173733)	-277	NM_173733	211389	Mm.23352	NM_173733	ENSMUSG00000049858	Suox	SO	sulfite oxidase	protein-coding
NO16_cd19pos_pax5ChIP_peak_3120	chr2	32576419	32576419	+	7.55682	NA	promoter-TSS (NM_013781)	promoter-TSS (NM_013781)	-156	NR_045535	27387	Mm.9593	NM_013781	ENSMUSG00000059013	Sh2d3c	Chat|Nsp3|Shep1	SH2 domain containing 3C	protein-coding
NO16_cd19pos_pax5ChIP_peak_2174	chr16	16864196	16864196	+	21.7079	NA	promoter-TSS (NM_001190325)	promoter-TSS (NM_001190325)	-118	NM_001190325	16136	Mm.184441	NM_001190325	ENSMUSG00000075370	Igll1	BB139905|Igl-5|Igll|Lambda5	immunoglobulin lambda-like polypeptide 1	protein-coding
NO16_cd19pos_pax5ChIP_peak_4796	chr7	25682419	25682419	+	21.6706	NA	promoter-TSS (NM_007655)	promoter-TSS (NM_007655)	-111	NM_007655	12518	Mm.1355	NM_007655	ENSMUSG00000003379	Cd79a	Ig-alpha|Iga|Igalpha|Ly-54|Ly54|mb-1	CD79A antigen (immunoglobulin-associated alpha)	protein-coding
NO16_cd19pos_pax5ChIP_peak_4829	chr7	31664141	31664141	+	79.3786	NA	promoter-TSS (NM_009845)	promoter-TSS (NM_009845)	-94	NM_009845	12483	Mm.260994	NM_009845	ENSMUSG00000030577	Cd22	A530093D23|Lyb-8|Lyb8	CD22 antigen	protein-coding
NO16_cd19pos_pax5ChIP_peak_2176	chr16	16869421	16869421	+	18.8574	NA	promoter-TSS (NM_016982)	promoter-TSS (NM_016982)	-73	NM_016982	22362	Mm.57574	NM_016982	ENSMUSG00000059305	Vpreb1	CD179a|Vpreb-1	pre-B lymphocyte gene 1	protein-coding
NO16_cd19pos_pax5ChIP_peak_295	chr1	154613609	154613609	+	3.99263	NA	promoter-TSS (NM_026369)	promoter-TSS (NM_026369)	-63	NM_026369	67771	Mm.288974	NM_026369	ENSMUSG00000008475	Arpc5	5830443F10Rik|p16-Arc	actin related protein 2/3 complex, subunit 5	protein-coding
NO16_cd19pos_pax5ChIP_peak_3388	chr2	164268741	164268741	+	19.0634	NA	promoter-TSS (NM_011521)	promoter-TSS (NM_011521)	-53	NM_011521	20971	Mm.3815	NM_011521	ENSMUSG00000017009	Sdc4	AA959608|AW108331|Synd4|ryudocan|syndecan-4	syndecan 4	protein-coding
NO16_cd19pos_pax5ChIP_peak_1695	chr14	21113861	21113861	+	13.2694	NA	promoter-TSS (NM_026341)	promoter-TSS (NM_026341)	-51	NM_026341	67725	Mm.317636	NM_026341	ENSMUSG00000021809	Nudt13	4933433B15Rik	nudix (nucleoside diphosphate linked moiety X)-type motif 13	protein-coding
NO16_cd19pos_pax5ChIP_peak_4787	chr7	25230678	25230678	+	6.32842	NA	promoter-TSS (NM_199013)	promoter-TSS (NM_199013)	23	NM_199013	210145	Mm.33811	NM_199013	ENSMUSG00000062028	Irgc1	F630044M05Rik|Gm1102|Gm474|Ifgge|Iigp5|Irgc	immunity-related GTPase family, cinema 1	protein-coding
NO16_cd19pos_pax5ChIP_peak_517	chr10	43466260	43466260	+	13.9432	NA	non-coding (NR_040581, exon 1 of 4)	non-coding (NR_040581, exon 1 of 4)	296	NR_040581	69443	Mm.484042	NR_040581		1700027J07Rik	-	RIKEN cDNA 1700027J07 gene	ncRNA
NO16_cd19pos_pax5ChIP_peak_3810	chr4	46052539	46052539	+	12.5709	NA	intron (NM_021883, intron 1 of 9)	CpG	445	NM_021883	21916	Mm.249594	NM_021883	ENSMUSG00000028328	Tmod1	E-Tmod|Tmod	tropomodulin 1	protein-coding
NO16_cd19pos_pax5ChIP_peak_443	chr10	8238062	8238062	+	28.9762	NA	exon (NM_177387, exon 1 of 8)	exon (NM_177387, exon 1 of 8)	561	NM_177387	338362	Mm.41163	NM_177387	ENSMUSG00000047712	Ust	D930010O20Rik|UA2OST	uronyl-2-sulfotransferase	protein-coding
NO16_cd19pos_pax5ChIP_peak_1401	chr13	13877508	13877508	+	7.54514	NA	intron (NM_010317, intron 1 of 3)	intron (NM_010317, intron 1 of 3)	702	NM_010317	14706	Mm.215394	NM_010317	ENSMUSG00000021303	Gng4	-	guanine nucleotide binding protein (G protein), gamma 4	protein-coding
NO16_cd19pos_pax5ChIP_peak_4812	chr7	29156827	29156827	+	6.8291	NA	5' UTR (NM_001290542, exon 1 of 19)	5' UTR (NM_001290542, exon 1 of 19)	854	NM_138752	101497	Mm.235700	NM_138752	ENSMUSG00000037552	Plekhg2	AI194308|Clg|Cslg	pleckstrin homology domain containing, family G (with RhoGef domain) member 2	protein-coding
NO16_cd19pos_pax5ChIP_peak_4610	chr6	90759159	90759159	+	15.4734	NA	intron (NM_001134384, intron 1 of 13)	intron (NM_001134384, intron 1 of 13)	958	NM_001134384	232227	Mm.196943	NM_182784	ENSMUSG00000034312	Iqsec1	AW561907|BC026481|BRAG2|D6Ertd349e|cI-43	IQ motif and Sec7 domain 1	protein-coding
NO16_cd19pos_pax5ChIP_peak_3773	chr4	33070931	33070931	+	4.84449	NA	intron (NM_027491, intron 1 of 6)	CpG	958	NM_027491	52187	Mm.300814	NM_027491	ENSMUSG00000028278	Rragd	5730543C08Rik|AI467523|C030003H22Rik|D4Ertd174e	Ras-related GTP binding D	protein-coding
NO16_cd19pos_pax5ChIP_peak_5305	chr8	120023237	120023237	+	16.5118	NA	intron (NM_172285, intron 1 of 32)	intron (NM_172285, intron 1 of 32)	1046	NM_172285	234779	Mm.192699	NM_172285	ENSMUSG00000034330	Plcg2	PLCgamma2|Plcg-2	phospholipase C, gamma 2	protein-coding
NO16_cd19pos_pax5ChIP_peak_245	chr1	132557070	132557070	+	14.146	NA	intron (NM_007576, intron 1 of 9)	Lx9|LINE|L1	1125	NM_007576	12269	Mm.306720	NM_007576		C4bp	AI195242|C4bpa	complement component 4 binding protein	protein-coding
NO16_cd19pos_pax5ChIP_peak_1077	chr11	117733578	117733578	+	4.07846	NA	intron (NM_027919, intron 1 of 6)	intron (NM_027919, intron 1 of 6)	1262	NM_027919	71776	Mm.3200	NM_027919	ENSMUSG00000017713	Tha1	1300017K07Rik|GLY1	threonine aldolase 1	protein-coding
NO16_cd19pos_pax5ChIP_peak_5139	chr8	35218949	35218949	+	23.2573	NA	intron (NM_026432, intron 1 of 5)	intron (NM_026432, intron 1 of 5)	1332	NM_026432	67887	Mm.290353	NM_026432	ENSMUSG00000031532	Saraf	1810045K07Rik|Tmem66	store-operated calcium entry-associated regulatory factor	protein-coding
NO16_cd19pos_pax5ChIP_peak_4999	chr7	119301223	119301223	+	7.40379	NA	intron (NM_015814, intron 2 of 7)	intron (NM_015814, intron 2 of 7)	1348	NM_015814	50781	Mm.55143	NM_015814	ENSMUSG00000030772	Dkk3	AW061014|C87148	dickkopf homolog 3 (Xenopus laevis)	protein-coding
NO16_cd19pos_pax5ChIP_peak_425	chr1	195129831	195129831	+	4.25163	NA	intron (NM_008484, intron 2 of 22)	intron (NM_008484, intron 2 of 22)	1394	NM_001277928	16780	Mm.435441	NM_008484	ENSMUSG00000026639	Lamb3	-	laminin, beta 3	protein-coding
NO16_cd19pos_pax5ChIP_peak_2108	chr15	88978612	88978612	+	10.219	NA	intron (NM_011161, intron 1 of 11)	intron (NM_011161, intron 1 of 11)	1424	NM_011161	19094	Mm.91969	NM_011161	ENSMUSG00000053137	Mapk11	P38b|Prkm11|Sapk2|Sapk2b|p38-2|p38beta|p38beta2	mitogen-activated protein kinase 11	protein-coding
NO16_cd19pos_pax5ChIP_peak_4296	chr5	113590823	113590823	+	8.08677	NA	intron (NM_172884, intron 1 of 7)	intron (NM_172884, intron 1 of 7)	1510	NM_172884	243219	Mm.160131	NM_172884	ENSMUSG00000051339	2900026A02Rik	8430408O14Rik|A530094D01|AW539426|Gm449|Kiaa1671|mKIAA1671	RIKEN cDNA 2900026A02 gene	protein-coding
NO16_cd19pos_pax5ChIP_peak_2198	chr16	19761991	19761991	+	9.02439	NA	intron (NM_001159408, intron 2 of 4)	intron (NM_001159408, intron 2 of 4)	1664	NM_001159407	108105	Mm.33935	NM_054052	ENSMUSG00000022686	B3gnt5	beta3GnT5	UDP-GlcNAc:betaGal beta-1,3-N-acetylglucosaminyltransferase 5	protein-coding
NO16_cd19pos_pax5ChIP_peak_5256	chr8	97502697	97502697	+	9.76465	NA	intron (NM_001198894, intron 1 of 13)	intron (NM_001198894, intron 1 of 13)	1688	NM_001198894	14766	Mm.290834	NM_018882	ENSMUSG00000031785	Gpr56	Cyt28|TM7LN4|TM7XN1	G protein-coupled receptor 56	protein-coding
NO16_cd19pos_pax5ChIP_peak_4124	chr5	30398445	30398445	+	8.74667	NA	intron (NR_033402, intron 1 of 6)	intron (NR_033402, intron 1 of 6)	1720	NR_033402	22171	Mm.268395	NM_021288	ENSMUSG00000025747	Tyms	Ts	thymidylate synthase	protein-coding
NO16_cd19pos_pax5ChIP_peak_2821	chr19	6048931	6048931	+	5.93529	NA	intron (NM_028769, intron 5 of 15)	intron (NM_028769, intron 5 of 15)	1786	NM_001164709	74126	Mm.149870	NM_028769	ENSMUSG00000024807	Syvn1	1200010C09Rik|AW211966|C85322|D530017H19Rik|Hrd1	synovial apoptosis inhibitor 1, synoviolin	protein-coding
NO16_cd19pos_pax5ChIP_peak_4635	chr6	113394403	113394403	+	19.4843	NA	intron (NM_001243739, intron 1 of 1)	intron (NM_001243739, intron 1 of 1)	1840	NM_001243739	67767	Mm.2053	NM_026365	ENSMUSG00000051256	Jagn1	5830427H10Rik	jagunal homolog 1 (Drosophila)	protein-coding
NO16_cd19pos_pax5ChIP_peak_1457	chr13	30843236	30843236	+	14.3811	NA	intron (NM_013674, intron 2 of 8)	intron (NM_013674, intron 2 of 8)	2109	NM_013674	16364	Mm.4677	NM_013674	ENSMUSG00000021356	Irf4	AI385587|IRF-4|LSIRF|Spip	interferon regulatory factor 4	protein-coding
NO16_cd19pos_pax5ChIP_peak_927	chr11	77987853	77987853	+	9.16873	NA	intron (NM_080849, intron 1 of 14)	B3|SINE|B2	2315	NM_080849	140859	Mm.23788	NM_080849	ENSMUSG00000017405	Nek8	4632401F23Rik|b2b1449Clo|jck	NIMA (never in mitosis gene a)-related expressed kinase 8	protein-coding
NO16_cd19pos_pax5ChIP_peak_4773	chr7	16825056	16825056	+	14.0602	NA	intron (NM_176912, intron 1 of 1)	intron (NM_176912, intron 1 of 1)	2624	NM_001146005	319430	Mm.239570	NM_176912	ENSMUSG00000074361	C5ar2	C5L2|E030029A11Rik|Gpr77	complement component 5a receptor 2	protein-coding
NO16_cd19pos_pax5ChIP_peak_2997	chr19	55171311	55171311	+	75.1199	NA	intron (NM_008149, intron 2 of 20)	intron (NM_008149, intron 2 of 20)	2626	NM_008149	14732	Mm.210196	NM_008149	ENSMUSG00000024978	Gpam	GPAT|GPAT1	glycerol-3-phosphate acyltransferase, mitochondrial	protein-coding
NO16_cd19pos_pax5ChIP_peak_5102	chr8	10925786	10925786	+	11.0622	NA	non-coding (NR_030715, exon 3 of 3)	non-coding (NR_030715, exon 3 of 3)	2671	NR_030715	665306	Mm.358758	NR_030715	ENSMUSG00000038917	3930402G23Rik	-	RIKEN cDNA 3930402G23 gene	ncRNA
NO16_cd19pos_pax5ChIP_peak_2601	chr17	80770210	80770210	+	6.9717	NA	TTS (NR_028385)	TTS (NR_028385)	2672	NR_028385	791338	Mm.204722	NR_028385		Gm10190	ENSMUSG00000066938	predicted gene 10190	ncRNA
NO16_cd19pos_pax5ChIP_peak_1128	chr12	17004115	17004115	+	3.99263	NA	intron (NM_172574, intron 3 of 6)	intron (NM_172574, intron 3 of 6)	2809	NM_172574	217430	Mm.379451	NM_172574	ENSMUSG00000045679	Pqlc3	C78076|E030024M05Rik	PQ loop repeat containing	protein-coding
NO16_cd19pos_pax5ChIP_peak_5621	chr9	107236945	107236945	+	9.2971	NA	intron (NM_133984, intron 4 of 10)	intron (NM_133984, intron 4 of 10)	3736	NM_133984	69536	Mm.259467	NM_133984	ENSMUSG00000032579	Hemk1	2310008M14Rik|AW049265	HemK methyltransferase family member 1	protein-coding
NO16_cd19pos_pax5ChIP_peak_602	chr10	79892646	79892646	+	24.4401	NA	intron (NM_011548, intron 2 of 18)	intron (NM_011548, intron 2 of 18)	3752	NM_001164150	21423	Mm.3406	NM_011548	ENSMUSG00000020167	Tcf3	A1|AA408400|ALF2|AW209082|E12|E12/E47|E2A|E47|ME2|Pan1|Pan2|TCF-3|Tcfe2a|VDIR|bHLHb21	transcription factor 3	protein-coding
NO16_cd19pos_pax5ChIP_peak_852	chr11	58992255	58992255	+	31.2045	NA	intron (NM_080454, intron 1 of 1)	intron (NM_080454, intron 1 of 1)	4073	NM_175452	118454	Mm.40016	NM_080454	ENSMUSG00000043448	Gjc2	B230382L12Rik|Cx47|Gja12	gap junction protein, gamma 2	protein-coding
NO16_cd19pos_pax5ChIP_peak_920	chr11	76318821	76318821	+	30.2364	NA	intron (NM_198894, intron 2 of 22)	intron (NM_198894, intron 2 of 22)	4100	NM_198018	109934	Mm.258939	NM_198018	ENSMUSG00000017631	Abr	-	active BCR-related gene	protein-coding
NO16_cd19pos_pax5ChIP_peak_2441	chr17	29502396	29502396	+	4.66392	NA	intron (NM_013710, intron 3 of 15)	intron (NM_013710, intron 3 of 15)	4537	NM_001159538	26382	Mm.279187	NM_013710	ENSMUSG00000024013	Fgd2	Tcd-2|Tcd2|ZFYVE4|tcs-2|tcs2	FYVE, RhoGEF and PH domain containing 2	protein-coding
NO16_cd19pos_pax5ChIP_peak_3591	chr3	95037464	95037464	+	13.9388	NA	exon (NM_172395, exon 4 of 5)	exon (NM_172395, exon 4 of 5)	4599	NM_001038708	57912	Mm.28189	NM_172395	ENSMUSG00000046722	Cdc42se1	1300002M12Rik|AW558204|Cdcse1|SCIP1|Spec1	CDC42 small effector 1	protein-coding
NO16_cd19pos_pax5ChIP_peak_4576	chr6	82719694	82719694	+	21.7079	NA	intron (NM_013820, intron 1 of 17)	intron (NM_013820, intron 1 of 17)	4754	NM_013820	15277	Mm.255848	NM_013820	ENSMUSG00000000628	Hk2	AI642394|HKII	hexokinase 2	protein-coding
NO16_cd19pos_pax5ChIP_peak_4622	chr6	100659669	100659669	+	55.2526	NA	intron (NM_198612, intron 1 of 6)	intron (NM_198612, intron 1 of 6)	4941	NM_198612	232313	Mm.272037	NM_198612	ENSMUSG00000030074	Gxylt2	Glt8d4|Gm152	glucoside xylosyltransferase 2	protein-coding
NO16_cd19pos_pax5ChIP_peak_1530	chr13	54477756	54477756	+	8.08677	NA	intron (NM_009946, intron 1 of 3)	intron (NM_009946, intron 1 of 3)	5043	NM_009946	12890	Mm.268902	NM_009946	ENSMUSG00000025867	Cplx2	921-L|AI413745|AW492120	complexin 2	protein-coding
NO16_cd19pos_pax5ChIP_peak_4770	chr7	16547801	16547801	+	25.3691	NA	intron (NM_153068, intron 3 of 5)	intron (NM_153068, intron 3 of 5)	5083	NM_153068	259300	Mm.138215	NM_153068		Ehd2	BC027084|C130052H20Rik	EH-domain containing 2	protein-coding
NO16_cd19pos_pax5ChIP_peak_4035	chr4	148506522	148506522	+	7.40379	NA	intron (NM_027263, intron 1 of 4)	intron (NM_027263, intron 1 of 4)	5187	NM_027263	69928	Mm.260893	NM_027263	ENSMUSG00000073705	Apitd1	2610040C18Rik|2810407L01Rik|CENP-S	apoptosis-inducing, TAF9-like domain 1	protein-coding
NO16_cd19pos_pax5ChIP_peak_274	chr1	138033300	138033300	+	11.7184	NA	intron (NM_001039472, intron 1 of 34)	intron (NM_001039472, intron 1 of 34)	5322	NM_001039472	16565	Mm.276135	NM_019962	ENSMUSG00000041642	Kif21b	2610511N21Rik|mKIAA0449	kinesin family member 21B	protein-coding
NO16_cd19pos_pax5ChIP_peak_4971	chr7	108605558	108605558	+	30.2027	NA	intron (NM_001143848, intron 2 of 30)	intron (NM_001143848, intron 2 of 30)	5792	NM_001243757	207728	Mm.247564	NM_001008548	ENSMUSG00000030653	Pde2a	CGS-PDE|cGSPDE	phosphodiesterase 2A, cGMP-stimulated	protein-coding
NO16_cd19pos_pax5ChIP_peak_614	chr10	80538753	80538753	+	71.1823	NA	intron (NM_022653, intron 3 of 12)	ID_B1|SINE|B4	5925	NM_022653	50492	Mm.26995	NM_022653	ENSMUSG00000004929	Thop1	AI131655|AI327041|EP24.15	thimet oligopeptidase 1	protein-coding
NO16_cd19pos_pax5ChIP_peak_5613	chr9	105705984	105705984	+	11.7184	NA	intron (NM_001102607, intron 1 of 36)	ORR1E|LTR|MaLR	5994	NM_172927	245026	Mm.482507	NM_172927	ENSMUSG00000043719	Col6a6	E330019B14|E330026B02Rik	collagen, type VI, alpha 6	protein-coding
NO16_cd19pos_pax5ChIP_peak_146	chr1	72877325	72877325	+	12.4884	NA	intron (NM_008342, intron 1 of 3)	intron (NM_008342, intron 1 of 3)	6271	NM_008342	16008	Mm.141936	NM_008342	ENSMUSG00000039323	Igfbp2	AI255832|IBP-2|Igfbp-2|mIGFBP-2	insulin-like growth factor binding protein 2	protein-coding
NO16_cd19pos_pax5ChIP_peak_4974	chr7	108630976	108630976	+	4.25163	NA	intron (NM_001243757, intron 3 of 30)	intron (NM_001243757, intron 3 of 30)	7086	NR_029791	387157		NR_029791		Mir139	Mirn139|mmu-mir-139	microRNA 139	ncRNA
NO16_cd19pos_pax5ChIP_peak_1856	chr14	79639842	79639842	+	2.89265	NA	intron (NM_001033215, intron 1 of 2)	intron (NM_001033215, intron 1 of 2)	7332	NM_001033215	105590	Mm.486536	NM_001033215	ENSMUSG00000071262	Zfp957	AU017455	zinc finger protein 957	protein-coding
NO16_cd19pos_pax5ChIP_peak_4001	chr4	137344842	137344842	+	34.1141	NA	intron (NM_007431, intron 1 of 11)	intron (NM_007431, intron 1 of 11)	7457	NM_007431	11647	Mm.288186	NM_007431	ENSMUSG00000028766	Alpl	APTNAP|Akp-2|Akp2|TNAP|TNSALP	alkaline phosphatase, liver/bone/kidney	protein-coding
NO16_cd19pos_pax5ChIP_peak_5270	chr8	108147167	108147167	+	11.3383	NA	Intergenic	Intergenic	7801	NR_035492	100316712		NR_035492		Mir1966	mmu-mir-1966	microRNA 1966	ncRNA
NO16_cd19pos_pax5ChIP_peak_1313	chr12	104585919	104585919	+	9.49123	NA	intron (NM_023049, intron 1 of 9)	intron (NM_023049, intron 1 of 9)	8292	NM_023049	65256	Mm.27159	NM_023049	ENSMUSG00000021200	Asb2	1110008E15Rik	ankyrin repeat and SOCS box-containing 2	protein-coding
NO16_cd19pos_pax5ChIP_peak_2747	chr18	65055948	65055948	+	21.8791	NA	intron (NM_001114386, intron 1 of 30)	intron (NM_001114386, intron 1 of 30)	8538	NM_001114386	83814	Mm.98668	NM_031881	ENSMUSG00000024589	Nedd4l	1300012C07Rik|Nedd4-2|Nedd4b	neural precursor cell expressed, developmentally down-regulated gene 4-like	protein-coding
NO16_cd19pos_pax5ChIP_peak_2067	chr15	78394565	78394565	+	8.08677	NA	intron (NM_009008, intron 5 of 6)	intron (NM_009008, intron 5 of 6)	8648	NM_009008	19354	Mm.1972	NM_009008	ENSMUSG00000033220	Rac2	AI323801|AI452260	RAS-related C3 botulinum substrate 2	protein-coding
NO16_cd19pos_pax5ChIP_peak_1315	chr12	104635723	104635723	+	14.4428	NA	intron (NM_001177841, intron 2 of 6)	intron (NM_001177841, intron 2 of 6)	8831	NM_001177841	68149	Mm.127378	NM_026580	ENSMUSG00000021203	Otub2	2010015L18Rik|4930586I02Rik|AI413508|AW557219|OTB2|OTU2	OTU domain, ubiquitin aldehyde binding 2	protein-coding
NO16_cd19pos_pax5ChIP_peak_4647	chr6	115533717	115533717	+	16.5118	NA	3' UTR (NM_001101431, exon 4 of 4)	3' UTR (NM_001101431, exon 4 of 4)	8877	NM_001101431	70291	Mm.133694	NM_001101431		Mkrn2os	2510049J12Rik	makorin, ring finger protein 2, opposite strand	protein-coding
NO16_cd19pos_pax5ChIP_peak_232	chr1	130215999	130215999	+	19.2587	NA	intron (NM_001081078, intron 1 of 16)	Lx3_Mus|LINE|L1	8896	NM_001081078	226413	Mm.26930	NM_001081078	ENSMUSG00000026354	Lct	Gm100|LAC|LPH|Lphl	lactase	protein-coding
NO16_cd19pos_pax5ChIP_peak_5402	chr9	21429925	21429925	+	13.4867	NA	intron (NM_011417, intron 1 of 33)	intron (NM_011417, intron 1 of 33)	9312	NM_001174078	20586	Mm.286593	NM_011417	ENSMUSG00000032187	Smarca4	Brg1|HP1-BP72|SNF2beta|SW1/SNF|b2b508.1Clo|b2b692Clo	SWI/SNF related, matrix associated, actin dependent regulator of chromatin, subfamily a, member 4	protein-coding
NO16_cd19pos_pax5ChIP_peak_3410	chr2	167004940	167004940	+	11.7934	NA	intron (NM_008420, intron 1 of 1)	L1MB2|LINE|L1	9378	NM_008420	16500	Mm.205341	NM_008420		Kcnb1	Kcr1-1|Kv2.1|Shab	potassium voltage gated channel, Shab-related subfamily, member 1	protein-coding
NO16_cd19pos_pax5ChIP_peak_379	chr1	177572037	177572037	+	21.4348	NA	intron (NM_133809, intron 4 of 14)	intron (NM_133809, intron 4 of 14)	9713	NM_133809	98256	Mm.27217	NM_133809	ENSMUSG00000039783	Kmo	AI046660	kynurenine 3-monooxygenase (kynurenine 3-hydroxylase)	protein-coding
NO16_cd19pos_pax5ChIP_peak_421	chr1	193811240	193811240	+	3.846	NA	3' UTR (NM_001177900, exon 3 of 3)	3' UTR (NM_001177900, exon 3 of 3)	9986	NM_023727	74023	Mm.274393	NM_023727	ENSMUSG00000049353	Rd3	3322402L07Rik|rd-3|rd3	retinal degeneration 3	protein-coding
NO16_cd19pos_pax5ChIP_peak_296	chr1	154665052	154665052	+	7.55682	NA	intron (NM_010877, intron 3 of 14)	intron (NM_010877, intron 3 of 14)	10032	NM_010877	17970	Mm.270307	NM_010877	ENSMUSG00000026480	Ncf2	NOXA2|Ncf-2|p67phox	neutrophil cytosolic factor 2	protein-coding
NO16_cd19pos_pax5ChIP_peak_2412	chr17	27120194	27120194	+	10.3443	NA	Intergenic	Intergenic	10070	NM_001005916	474156	Mm.328890	NM_001005916	ENSMUSG00000079605	Zbtb9	3930402F13Rik	zinc finger and BTB domain containing 9	protein-coding
NO16_cd19pos_pax5ChIP_peak_4180	chr5	50439907	50439907	+	10.9618	NA	intron (NM_133911, intron 1 of 18)	intron (NM_133911, intron 1 of 18)	10328	NM_133911	70693	Mm.272974	NM_133911	ENSMUSG00000029090	Gpr125	3830613O22Rik|AU044632|Tem5-like	G protein-coupled receptor 125	protein-coding
NO16_cd19pos_pax5ChIP_peak_1730	chr14	32126631	32126631	+	15.7226	NA	intron (NM_001033668, intron 6 of 77)	intron (NM_001033668, intron 6 of 77)	10451	NM_001033668	110084	Mm.101811	NM_001033668	ENSMUSG00000019027	Dnah1	B230373P09Rik|Dnahc1|E030034C22Rik|MDHC7	dynein, axonemal, heavy chain 1	protein-coding
NO16_cd19pos_pax5ChIP_peak_3231	chr2	104572480	104572480	+	16.5118	NA	intron (NM_144804, intron 1 of 8)	intron (NM_144804, intron 1 of 8)	10478	NM_144804	211896	Mm.288805	NM_144804	ENSMUSG00000027173	Depdc7	AV216087	DEP domain containing 7	protein-coding
NO16_cd19pos_pax5ChIP_peak_4015	chr4	140598552	140598552	+	7.54514	NA	intron (NM_001145958, intron 9 of 35)	intron (NM_001145958, intron 9 of 35)	11024	NM_172122	230872	Mm.80685	NM_172122	ENSMUSG00000040860	Crocc	-	ciliary rootlet coiled-coil, rootletin	protein-coding
NO16_cd19pos_pax5ChIP_peak_2617	chr17	87518058	87518058	+	9.39872	NA	intron (NM_019654, intron 1 of 2)	MTEa|LTR|MaLR	11039	NM_019654	56468	Mm.126885	NM_019654	ENSMUSG00000037104	Socs5	1810018L08Rik|Cish5|mKIAA0671	suppressor of cytokine signaling 5	protein-coding
NO16_cd19pos_pax5ChIP_peak_407	chr1	184077150	184077150	+	8.7815	NA	Intergenic	Intergenic	11079	NM_001166728	625823	Mm.479992	NM_001166728		Vmn1r1	EG625823|Gm6628	vomeronasal 1 receptor 1	protein-coding
NO16_cd19pos_pax5ChIP_peak_5316	chr8	123271386	123271386	+	37.2027	NA	intron (NM_008320, intron 5 of 8)	intron (NM_008320, intron 5 of 8)	11110	NM_008320	15900	Mm.334861	NM_008320	ENSMUSG00000041515	Irf8	AI893568|ICSBP|IRF-8|Icsbp1|Myls	interferon regulatory factor 8	protein-coding
NO16_cd19pos_pax5ChIP_peak_4309	chr5	115314985	115314985	+	26.7935	NA	intron (NM_026263, intron 5 of 11)	intron (NM_026263, intron 5 of 11)	11262	NM_026263	67593	Mm.251409	NM_026263	ENSMUSG00000029564	4930519G04Rik	1700014B12Rik	RIKEN cDNA 4930519G04 gene	protein-coding
NO16_cd19pos_pax5ChIP_peak_1028	chr11	101876882	101876882	+	36.1657	NA	intron (NM_007863, intron 9 of 18)	intron (NM_007863, intron 9 of 18)	11387	NM_007863	13384	Mm.20449	NM_007863	ENSMUSG00000052373	Mpp3	6430514B01|Dlgh3	membrane protein, palmitoylated 3 (MAGUK p55 subfamily member 3)	protein-coding
NO16_cd19pos_pax5ChIP_peak_1332	chr12	112692600	112692600	+	26.308	NA	3' UTR (NM_009396, exon 12 of 12)	3' UTR (NM_009396, exon 12 of 12)	11728	NM_009396	21928	Mm.255332	NM_009396	ENSMUSG00000021281	Tnfaip2	B94|Exoc3l3|M-sec|Tnfip2|tnfb94	tumor necrosis factor, alpha-induced protein 2	protein-coding
NO16_cd19pos_pax5ChIP_peak_2862	chr19	10663684	10663684	+	11.2613	NA	exon (NM_001282065, exon 7 of 7)	exon (NM_001282065, exon 7 of 7)	12037	NM_001282067	225912	Mm.252701	NM_201351	ENSMUSG00000034445	Cyb561a3	2310004G04Rik|Cybasc3|Lcytb	cytochrome b561 family, member A3	protein-coding
NO16_cd19pos_pax5ChIP_peak_334	chr1	166217771	166217771	+	8.76641	NA	exon (NM_029115, exon 6 of 6)	exon (NM_029115, exon 6 of 6)	12042	NM_029115	74895	Mm.167258	NM_029115	ENSMUSG00000026578	Ccdc181	4930455F23Rik|AI427889	coiled-coil domain containing 181	protein-coding
NO16_cd19pos_pax5ChIP_peak_5572	chr9	89685015	89685015	+	11.906	NA	Intergenic	Intergenic	12151	NR_029570	387179		NR_029570	miRBase:MI0000226	Mir184	Mirn184|mmu-mir-184	microRNA 184	ncRNA
NO16_cd19pos_pax5ChIP_peak_4058	chr4	154472908	154472908	+	11.7184	NA	intron (NM_001081100, intron 6 of 13)	intron (NM_001081100, intron 6 of 13)	12222	NM_001081100	76866	Mm.200590	NM_001081100	ENSMUSG00000029049	Morn1	2900057D20Rik|4930417P05Rik|AU042805	MORN repeat containing 1	protein-coding
NO16_cd19pos_pax5ChIP_peak_998	chr11	97349261	97349261	+	6.93373	NA	intron (NM_021493, intron 15 of 18)	intron (NM_021493, intron 15 of 18)	12393	NM_001289118	100141474	Mm.482426	NM_001289118		4933428G20Rik	-	RIKEN cDNA 4933428G20 gene	protein-coding
NO16_cd19pos_pax5ChIP_peak_2414	chr17	27178917	27178917	+	27.1715	NA	Intergenic	L2a|LINE|L2	12713	NM_027544	70772	Mm.440437	NM_027544	ENSMUSG00000048731	Ggnbp1	0610031G08Rik|mdf	gametogenetin binding protein 1	protein-coding
NO16_cd19pos_pax5ChIP_peak_4452	chr5	151489153	151489153	+	36.3545	NA	intron (NM_175310, intron 1 of 34)	B3A|SINE|B2	12751	NM_175310	100710	Mm.32959	NM_175310	ENSMUSG00000034021	Pds5b	AI646570|AS3|AW212954|Aprin|mKIAA0979	PDS5, regulator of cohesion maintenance, homolog B (S. cerevisiae)	protein-coding
NO16_cd19pos_pax5ChIP_peak_264	chr1	136199540	136199540	+	7.40379	NA	intron (NM_001144855, intron 25 of 28)	intron (NM_001144855, intron 25 of 28)	12959	NM_031189	17928	Mm.16528	NM_031189	ENSMUSG00000026459	Myog	MYF4|bHLHc3|myo	myogenin	protein-coding
NO16_cd19pos_pax5ChIP_peak_4900	chr7	82440309	82440309	+	16.7758	NA	intron (NM_153579, intron 1 of 12)	intron (NM_153579, intron 1 of 12)	12963	NM_001109753	64176	Mm.273082	NM_153579	ENSMUSG00000053025	Sv2b	A830038F04Rik|AI850768|mKIAA0735	synaptic vesicle glycoprotein 2 b	protein-coding
NO16_cd19pos_pax5ChIP_peak_2261	chr16	33698267	33698267	+	16.5118	NA	intron (NM_175256, intron 1 of 14)	intron (NM_175256, intron 1 of 14)	13715	NM_175256	77446	Mm.245741	NM_172934	ENSMUSG00000075254	Heg1	4632417D23Rik|5530401I02Rik|9530025L16Rik|BC038614|Gm629|OTTMUSG00000027315	HEG homolog 1 (zebrafish)	protein-coding
NO16_cd19pos_pax5ChIP_peak_5573	chr9	89995806	89995806	+	20.7446	NA	intron (NM_001039147, intron 5 of 12)	B2_Mm2|SINE|B2	13852	NM_001039147	21761	Mm.426209	NM_024431	ENSMUSG00000062270	Morf4l1	MORFRG15|MRG15|TEG-189|Tex189|mKIAA4002	mortality factor 4 like 1	protein-coding
NO16_cd19pos_pax5ChIP_peak_751	chr11	19838628	19838628	+	12.4884	NA	intron (NM_033523, intron 1 of 5)	intron (NM_033523, intron 1 of 5)	14183	NM_033523	114716	Mm.266627	NM_033523	ENSMUSG00000045671	Spred2	C79158	sprouty-related, EVH1 domain containing 2	protein-coding
NO16_cd19pos_pax5ChIP_peak_1063	chr11	116469299	116469299	+	6.33967	NA	intron (NM_172572, intron 2 of 18)	intron (NM_172572, intron 2 of 18)	14298	NM_009591	11298	Mm.42233	NM_009591	ENSMUSG00000020804	Aanat	AA-NAT|Nat-2|Nat4|Snat	arylalkylamine N-acetyltransferase	protein-coding
NO16_cd19pos_pax5ChIP_peak_5151	chr8	46985446	46985446	+	9.49123	NA	intron (NM_016798, intron 2 of 6)	intron (NM_016798, intron 2 of 6)	14607	NM_016798	53318	Mm.282900	NM_016798	ENSMUSG00000031636	Pdlim3	AI463105|ALP|Actn2lp	PDZ and LIM domain 3	protein-coding
NO16_cd19pos_pax5ChIP_peak_5324	chr8	124869706	124869706	+	5.13268	NA	Intergenic	Intergenic	14940	NM_133202	170732	Mm.154808	NM_133202	ENSMUSG00000039079	Trhr2	TRH-R2	thyrotropin releasing hormone receptor 2	protein-coding
NO16_cd19pos_pax5ChIP_peak_1623	chr13	99449747	99449747	+	24.1113	NA	Intergenic	Intergenic	15039	NM_001025606	380863	Mm.28264	NM_001025606	ENSMUSG00000052485	Tmem171	Gm905	transmembrane protein 171	protein-coding
NO16_cd19pos_pax5ChIP_peak_2252	chr16	31894090	31894090	+	37.1696	NA	intron (NM_013900, intron 13 of 15)	intron (NM_013900, intron 13 of 15)	15194	NM_013900	30060	Mm.30988	NM_013900	ENSMUSG00000022780	Mfi2	CD228|MTf	antigen p97 (melanoma associated) identified by monoclonal antibodies 133.2 and 96.5	protein-coding
NO16_cd19pos_pax5ChIP_peak_161	chr1	80457858	80457858	+	53.6193	NA	intron (NR_040460, intron 2 of 2)	intron (NR_040460, intron 2 of 2)	15351	NR_040460	72208	Mm.396181	NR_040460		1700016L21Rik	Jr3	RIKEN cDNA 1700016L21 gene	ncRNA
NO16_cd19pos_pax5ChIP_peak_4299	chr5	114084647	114084647	+	19.9662	NA	intron (NM_008153, intron 1 of 2)	intron (NM_008153, intron 1 of 2)	15752	NM_008153	14747	Mm.5196	NM_008153	ENSMUSG00000042190	Cmklr1	ChemR23|DEZ|Gpcr27|mcmklr1	chemokine-like receptor 1	protein-coding
NO16_cd19pos_pax5ChIP_peak_922	chr11	76875736	76875736	+	12.2522	NA	intron (NM_001012309, intron 2 of 6)	B3|SINE|B2	15938	NR_030756	751519		NR_030756		Mir423	Mirn423|mmu-mir-423	microRNA 423	ncRNA
NO16_cd19pos_pax5ChIP_peak_4414	chr5	140997925	140997925	+	15.1941	NA	intron (NM_021528, intron 1 of 1)	intron (NM_021528, intron 1 of 1)	16362	NM_021528	59031	Mm.28934	NM_021528		Chst12	AI595374|C4S-2|C4ST2	carbohydrate sulfotransferase 12	protein-coding
NO16_cd19pos_pax5ChIP_peak_5744	chrX	131101262	131101262	+	13.2694	NA	intron (NM_013482, intron 4 of 18)	intron (NM_013482, intron 4 of 18)	16417	NM_013482	12229	Mm.4475	NM_013482	ENSMUSG00000031264	Btk	AI528679|xid	Bruton agammaglobulinemia tyrosine kinase	protein-coding
NO16_cd19pos_pax5ChIP_peak_2080	chr15	81672298	81672298	+	9.48786	NA	Intergenic	RSINE1|SINE|B4	16458	NM_020507	57259	Mm.323595	NM_020507	ENSMUSG00000048546	Tob2	2900090N22Rik|4930545K18Rik|AV071822|mKIAA1663	transducer of ERBB2, 2	protein-coding
NO16_cd19pos_pax5ChIP_peak_3574	chr3	87346001	87346001	+	4.7859	NA	Intergenic	Intergenic	16501	NM_012051	27049	Mm.219460	NM_012051	ENSMUSG00000003382	Etv3	AI414410|METS|Pe1	ets variant 3	protein-coding
NO16_cd19pos_pax5ChIP_peak_3575	chr3	87346292	87346292	+	8.17445	NA	Intergenic	Intergenic	16792	NM_012051	27049	Mm.219460	NM_012051	ENSMUSG00000003382	Etv3	AI414410|METS|Pe1	ets variant 3	protein-coding
NO16_cd19pos_pax5ChIP_peak_790	chr11	32450287	32450287	+	6.08859	NA	intron (NM_009288, intron 1 of 18)	intron (NM_009288, intron 1 of 18)	17021	NM_009288	20868	Mm.8235	NM_009288	ENSMUSG00000020272	Stk10	Gek1|Lok|mKIAA4026	serine/threonine kinase 10	protein-coding
NO16_cd19pos_pax5ChIP_peak_5313	chr8	123095623	123095623	+	18.2026	NA	intron (NM_001145896, intron 9 of 15)	intron (NM_001145896, intron 9 of 15)	17352	NM_178856	272551	Mm.275910	NM_178856		Gins2	2210013I18Rik|4833427B12Rik|AI323585|Pfs2	GINS complex subunit 2 (Psf2 homolog)	protein-coding
NO16_cd19pos_pax5ChIP_peak_5049	chr7	134457589	134457589	+	16.209	NA	exon (NM_008400, exon 16 of 31)	exon (NM_008400, exon 16 of 31)	17815	NM_001253874	16408	Mm.1618	NM_008400	ENSMUSG00000030830	Itgal	(p180)|Cd11a|LFA-1|LFA-1A|Ly-15|Ly-21	integrin alpha L	protein-coding
NO16_cd19pos_pax5ChIP_peak_4445	chr5	149788638	149788638	+	15.1435	NA	Intergenic	Intergenic	18152	NR_102383	319982	Mm.33303	NR_102383	ENSMUSG00000041298	5930430L01Rik	-	RIKEN cDNA 5930430L01 gene	ncRNA
NO16_cd19pos_pax5ChIP_peak_3357	chr2	152910245	152910245	+	8.7815	NA	Intergenic	Intergenic	18554	NM_145536	228788	Mm.299979	NM_145536	ENSMUSG00000027474	Ccm2l	-	cerebral cavernous malformation 2-like	protein-coding
NO16_cd19pos_pax5ChIP_peak_2420	chr17	27846792	27846792	+	27.2563	NA	3' UTR (NM_011861, exon 10 of 10)	3' UTR (NM_011861, exon 10 of 10)	19104	NM_013891	30051	Mm.26768	NM_013891	ENSMUSG00000024215	Spdef	PDEF|Pse	SAM pointed domain containing ets transcription factor	protein-coding
NO16_cd19pos_pax5ChIP_peak_1350	chr12	115732092	115732092	+	7.01837	NA	Intergenic	Intergenic	19813	NR_106063	102465664		NR_106063	miRBase:MI0022945	Mir7094-2	mmu-mir-7094-2	microRNA mir-7094-2	ncRNA
NO16_cd19pos_pax5ChIP_peak_1254	chr12	81841518	81841518	+	17.0443	NA	Intergenic	Intergenic	20184	NM_001008423	380768	Mm.29367	NM_001008423		Ccdc177	Gm1568	coiled-coil domain containing 177	protein-coding
NO16_cd19pos_pax5ChIP_peak_3128	chr2	34797037	34797037	+	52.2269	NA	Intergenic	Intergenic	20255	NM_009421	22029	Mm.239514	NM_009421	ENSMUSG00000026875	Traf1	4732496E14Rik	TNF receptor-associated factor 1	protein-coding
NO16_cd19pos_pax5ChIP_peak_1688	chr14	18834694	18834694	+	3.6774	NA	intron (NM_009380, intron 1 of 6)	intron (NM_009380, intron 1 of 6)	20536	NM_009380	21834	Mm.32563	NM_009380	ENSMUSG00000021779	Thrb	Nr1a2|T3R[b]|T3Rbeta|Thrb1|Thrb2|c-erbAbeta	thyroid hormone receptor beta	protein-coding
NO16_cd19pos_pax5ChIP_peak_1607	chr13	91342452	91342452	+	10.9667	NA	intron (NM_025770, intron 2 of 7)	intron (NM_025770, intron 2 of 7)	21140	NM_025770	66795	Mm.235385	NM_025770	ENSMUSG00000021619	Atg10	5330424L23Rik|5430428K15Rik|AI852123|APG10|Agp10|Apg10l|Apg10p|Atg10l	autophagy related 10	protein-coding
NO16_cd19pos_pax5ChIP_peak_4031	chr4	147440780	147440780	+	6.08859	NA	Intergenic	Intergenic	21393	NM_009642	11610	Mm.46247	NM_009642	ENSMUSG00000029007	Agtrap	3300002E14Rik|AT1R|Atrap|D4Wsu124e	angiotensin II, type I receptor-associated protein	protein-coding
NO16_cd19pos_pax5ChIP_peak_2540	chr17	52043508	52043508	+	7.6129	NA	intron (NR_045095, intron 1 of 2)	intron (NR_045095, intron 1 of 2)	21456	NR_045095	100504169	Mm.417731	NR_045095		Gm20098	-	predicted gene, 20098	ncRNA
NO16_cd19pos_pax5ChIP_peak_386	chr1	179397435	179397435	+	13.2597	NA	Intergenic	Intergenic	21483	NM_013915	30928	Mm.330700	NM_013915	ENSMUSG00000063659	Zbtb18	RP58|Zfp238|Znf238	zinc finger and BTB domain containing 18	protein-coding
NO16_cd19pos_pax5ChIP_peak_942	chr11	82224133	82224133	+	18.2026	NA	intron (NM_023438, intron 1 of 9)	intron (NM_023438, intron 1 of 9)	21731	NM_023438	270893	Mm.341593	NM_023438	ENSMUSG00000020701	Tmem132e	Gm644	transmembrane protein 132E	protein-coding
NO16_cd19pos_pax5ChIP_peak_1735	chr14	32476136	32476136	+	5.72906	NA	intron (NM_025295, intron 2 of 3)	intron (NM_025295, intron 2 of 3)	21893	NM_025295	26363	Mm.282679	NM_025295	ENSMUSG00000021900	Btd	-	biotinidase	protein-coding
NO16_cd19pos_pax5ChIP_peak_1088	chr11	118993535	118993535	+	7.01837	NA	Intergenic	Intergenic	21916	NR_105899	102465563		NR_105899		Mir6934	mmu-mir-6934	microRNA mir-6934	ncRNA
NO16_cd19pos_pax5ChIP_peak_3136	chr2	35697363	35697363	+	9.49123	NA	intron (NM_029774, intron 6 of 9)	intron (NM_029774, intron 6 of 9)	22653	NR_040618	77665	Mm.400558	NR_040618	ENSMUSG00000086449	9030204H09Rik	-	RIKEN cDNA 9030204H09 gene	ncRNA
NO16_cd19pos_pax5ChIP_peak_3383	chr2	163721398	163721398	+	27.6446	NA	intron (NM_183023, intron 1 of 5)	intron (NM_183023, intron 1 of 5)	23021	NM_183023	241770	Mm.330760	NM_183023	ENSMUSG00000035226	Rims4	6530406L02|Rim4	regulating synaptic membrane exocytosis 4	protein-coding
NO16_cd19pos_pax5ChIP_peak_1162	chr12	34010486	34010486	+	25.1859	NA	intron (NM_001033436, intron 1 of 7)	intron (NM_001033436, intron 1 of 7)	23106	NM_001033436	380753	Mm.41540	NM_028139	ENSMUSG00000020564	Atxn7l1	2810423G08Rik|Atxn7l4	ataxin 7-like 1	protein-coding
NO16_cd19pos_pax5ChIP_peak_3122	chr2	32679484	32679484	+	16.5118	NA	intron (NM_009295, intron 1 of 18)	intron (NM_009295, intron 1 of 18)	23268	NM_009295	20910	Mm.278865	NM_009295	ENSMUSG00000026797	Stxbp1	AI317162|AI326233|MMS10-G|Ms10g|Munc-18a|Munc18-1|N-sec1|Rb-sec1|Sxtbp1|Unc18-1|Unc18h|nsec1	syntaxin binding protein 1	protein-coding
NO16_cd19pos_pax5ChIP_peak_2196	chr16	19263564	19263564	+	11.6169	NA	Intergenic	Intergenic	23270	NM_146451	258443	Mm.377506	NM_146451	ENSMUSG00000050742	Olfr164	MOR279-2	olfactory receptor 164	protein-coding
NO16_cd19pos_pax5ChIP_peak_587	chr10	77555612	77555612	+	11.7184	NA	Intergenic	Intergenic	23499	NM_015790	50723	Mm.17819	NM_015790	ENSMUSG00000000732	Icosl	AU044799|B7-H2|B7RP-1|B7h|BG071784|GI50|GL50|GL50-B|ICOS-L|Icoslg|LICOS|Ly115l|mKIAA0653	icos ligand	protein-coding
NO16_cd19pos_pax5ChIP_peak_1715	chr14	26685584	26685584	+	14.8662	NA	intron (NM_013469, intron 1 of 14)	intron (NM_013469, intron 1 of 14)	23943	NM_013469	11744	Mm.294083	NM_013469	ENSMUSG00000021866	Anxa11	A830099O17Rik|Anx11	annexin A11	protein-coding
NO16_cd19pos_pax5ChIP_peak_5165	chr8	68934325	68934325	+	30.5295	NA	intron (NM_001293784, intron 6 of 8)	intron (NM_001293784, intron 6 of 8)	24125	NM_001166375	72925	Mm.380457	NM_175188	ENSMUSG00000036469	March1	2900024D24Rik|BB085186	membrane-associated ring finger (C3HC4) 1	protein-coding
NO16_cd19pos_pax5ChIP_peak_659	chr10	94762426	94762426	+	5.86381	NA	intron (NM_009950, intron 2 of 2)	intron (NM_009950, intron 2 of 2)	24305	NM_009950	12905	Mm.473739	NM_009950	ENSMUSG00000045867	Cradd	RAIDD	CASP2 and RIPK1 domain containing adaptor with death domain	protein-coding
NO16_cd19pos_pax5ChIP_peak_1895	chr14	119278631	119278631	+	10.219	NA	exon (NM_025943, exon 19 of 20)	exon (NM_025943, exon 19 of 20)	24459	NM_001160099	58187	Mm.390755	NM_021386	ENSMUSG00000022132	Cldn10	6720456I16Rik|Cldn10a|Cldn10b|D14Ertd728e	claudin 10	protein-coding
NO16_cd19pos_pax5ChIP_peak_3696	chr3	135963947	135963947	+	46.7226	NA	intron (NM_001033350, intron 1 of 16)	intron (NM_001033350, intron 1 of 16)	25063	NM_001033350	242248	Mm.30832	NM_001033350	ENSMUSG00000037922	Bank1	A530094C12Rik|AI451642|AVIEF|BANK	B cell scaffold protein with ankyrin repeats 1	protein-coding
NO16_cd19pos_pax5ChIP_peak_1039	chr11	106968072	106968072	+	10.1468	NA	intron (NM_176850, intron 2 of 27)	Lx3_Mus|LINE|L1	25164	NM_176850	207165	Mm.343986	NM_176850	ENSMUSG00000040481	Bptf	9430093H17Rik|Falz	bromodomain PHD finger transcription factor	protein-coding
NO16_cd19pos_pax5ChIP_peak_1035	chr11	105996267	105996267	+	4.78396	NA	intron (NM_011947, intron 6 of 15)	intron (NM_011947, intron 6 of 15)	25189	NM_172397	67803	Mm.21687	NM_172397	ENSMUSG00000040699	Limd2	0610025L06Rik|AI413966	LIM domain containing 2	protein-coding
NO16_cd19pos_pax5ChIP_peak_552	chr10	59656672	59656672	+	14.0602	NA	intron (NM_016803, intron 2 of 3)	intron (NM_016803, intron 2 of 3)	25336	NM_016803	53374	Mm.12866	NM_016803	ENSMUSG00000057337	Chst3	C6ST|C6ST-1|GST-0	carbohydrate (chondroitin 6/keratan) sulfotransferase 3	protein-coding
NO16_cd19pos_pax5ChIP_peak_3045	chr2	13689402	13689402	+	28.2136	NA	intron (NM_145838, intron 2 of 7)	intron (NM_145838, intron 2 of 7)	25745	NM_145838	241230	Mm.330004	NM_145838	ENSMUSG00000003418	St8sia6	1700007J08Rik|AI314453|AI875066|ST8SiaVI|Siat8f	ST8 alpha-N-acetyl-neuraminide alpha-2,8-sialyltransferase 6	protein-coding
NO16_cd19pos_pax5ChIP_peak_3303	chr2	131829943	131829943	+	5.24031	NA	intron (NM_175445, intron 6 of 10)	intron (NM_175445, intron 6 of 10)	25781	NM_175445	215653	Mm.204737	NM_175445	ENSMUSG00000027339	Rassf2	3830431H01Rik|9030412M04Rik|AI852669|AW495050	Ras association (RalGDS/AF-6) domain family member 2	protein-coding
NO16_cd19pos_pax5ChIP_peak_3300	chr2	131647231	131647231	+	3.81436	NA	non-coding (NR_029381, exon 3 of 3)	non-coding (NR_029381, exon 3 of 3)	26161	NR_029381	414081	Mm.246905	NR_029381	ENSMUSG00000086822	5330413P13Rik	-	RIKEN cDNA 5330413P13 gene	ncRNA
NO16_cd19pos_pax5ChIP_peak_1107	chr12	3918045	3918045	+	10.219	NA	Intergenic	Intergenic	26301	NM_153743	13435	Mm.5001	NM_007872	ENSMUSG00000020661	Dnmt3a	MmuIIIA	DNA methyltransferase 3A	protein-coding
NO16_cd19pos_pax5ChIP_peak_579	chr10	75444377	75444377	+	28.6462	NA	intron (NM_198635, intron 6 of 13)	RMER12B|LTR|ERVK	27118	NM_198635	333669	Mm.31077	NM_198635	ENSMUSG00000033255	Gm5134	EG333669	predicted gene 5134	protein-coding
NO16_cd19pos_pax5ChIP_peak_343	chr1	167063709	167063709	+	22.8286	NA	Intergenic	Intergenic	27195	NM_032005	83993	Mm.190649	NM_032005	ENSMUSG00000026572	Tbx19	AU019250|D1Ertd754e|Tpit	T-box 19	protein-coding
NO16_cd19pos_pax5ChIP_peak_2435	chr17	29299482	29299482	+	24.4401	NA	intron (NM_153166, intron 15 of 20)	intron (NM_153166, intron 15 of 20)	27481	NM_001002786	442827	Mm.440341	NM_001002786	ENSMUSG00000064147	Rab44	9830134C10Rik	RAB44, member RAS oncogene family	protein-coding
NO16_cd19pos_pax5ChIP_peak_2256	chr16	32524251	32524251	+	10.4195	NA	Intergenic	Intergenic	27884	NM_199309	245308	Mm.76859	NM_199309	ENSMUSG00000052363	Zdhhc19	Gm1744|Gm616	zinc finger, DHHC domain containing 19	protein-coding
NO16_cd19pos_pax5ChIP_peak_4418	chr5	141277909	141277909	+	25.584	NA	intron (NM_010302, intron 1 of 3)	intron (NM_010302, intron 1 of 3)	28476	NM_010302	14673	Mm.370185	NM_010302		Gna12	AI414047|AI504261|Galpha12	guanine nucleotide binding protein, alpha 12	protein-coding
NO16_cd19pos_pax5ChIP_peak_4147	chr5	34602002	34602002	+	8.08677	NA	intron (NM_001015039, intron 1 of 12)	intron (NM_001015039, intron 1 of 12)	28971	NM_001015039	231125	Mm.113388	NM_001015039	ENSMUSG00000037224	Zfyve28	9630058O20Rik|Gm146|mKIAA1643	zinc finger, FYVE domain containing 28	protein-coding
NO16_cd19pos_pax5ChIP_peak_2859	chr19	10146588	10146588	+	8.81879	NA	intron (NM_019699, intron 5 of 11)	intron (NM_019699, intron 5 of 11)	29405	NM_019699	56473	Mm.38901	NM_019699	ENSMUSG00000024665	Fads2	2900042M13Rik|Fadsd2	fatty acid desaturase 2	protein-coding
NO16_cd19pos_pax5ChIP_peak_2199	chr16	19790215	19790215	+	16.5118	NA	Intergenic	Intergenic	29888	NM_001159407	108105	Mm.33935	NM_054052	ENSMUSG00000022686	B3gnt5	beta3GnT5	UDP-GlcNAc:betaGal beta-1,3-N-acetylglucosaminyltransferase 5	protein-coding
NO16_cd19pos_pax5ChIP_peak_250	chr1	133111512	133111512	+	3.97264	NA	intron (NM_018750, intron 1 of 5)	intron (NM_018750, intron 1 of 5)	30243	NM_018750	54354	Mm.248291	NM_018750	ENSMUSG00000026430	Rassf5	1300019G20Rik|AU042887|Maxp1|Nore1|Nore1A|Nore1B|Rapl	Ras association (RalGDS/AF-6) domain family member 5	protein-coding
NO16_cd19pos_pax5ChIP_peak_4464	chr6	10893684	10893684	+	18.6506	NA	Intergenic	Intergenic	30694	NR_033776	57866	Mm.4397	NR_033776		AA545190	-	EST AA545190	ncRNA
NO16_cd19pos_pax5ChIP_peak_1805	chr14	63044343	63044343	+	15.6831	NA	intron (NM_172810, intron 4 of 16)	intron (NM_172810, intron 4 of 16)	30783	NM_001204340	239134	Mm.236557	NM_172810	ENSMUSG00000021933	Gucy1b2	B930025B03|GC-SB2	guanylate cyclase 1, soluble, beta 2	protein-coding
NO16_cd19pos_pax5ChIP_peak_4393	chr5	137822242	137822242	+	33.1114	NA	intron (NM_011741, intron 84 of 87)	intron (NM_011741, intron 84 of 87)	30905	NM_010144	13846	Mm.34533	NM_010144	ENSMUSG00000029710	Ephb4	AI042935|Htk|MDK2|Myk1|Tyro11	Eph receptor B4	protein-coding
NO16_cd19pos_pax5ChIP_peak_2971	chr19	44451216	44451216	+	78.1704	NA	Intergenic	Intergenic	30983	NM_009127	20249	Mm.267377	NM_009127	ENSMUSG00000037071	Scd1	AA589638|AI265570|Scd|Scd-1|ab	stearoyl-Coenzyme A desaturase 1	protein-coding
NO16_cd19pos_pax5ChIP_peak_400	chr1	182904232	182904232	+	9.35252	NA	intron (NM_144794, intron 22 of 22)	intron (NM_144794, intron 22 of 22)	31583	NM_144794	208795	Mm.185518	NM_144794	ENSMUSG00000026519	Tmem63a	BC014795|Tmem64a	transmembrane protein 63a	protein-coding
NO16_cd19pos_pax5ChIP_peak_3807	chr4	45511462	45511462	+	8.74526	NA	intron (NM_001033306, intron 1 of 5)	intron (NM_001033306, intron 1 of 5)	32238	NM_001033306	230126	Mm.251716	NM_001033306	ENSMUSG00000044813	Shb	BC028832	src homology 2 domain-containing transforming protein B	protein-coding
NO16_cd19pos_pax5ChIP_peak_4150	chr5	35656218	35656218	+	37.1696	NA	Intergenic	Intergenic	35003	NM_007418	11553	Mm.57205	NM_007418	ENSMUSG00000045318	Adra2c	Adra-2c|[a]2C|alpha2-C4|alpha2C	adrenergic receptor, alpha 2c	protein-coding
NO16_cd19pos_pax5ChIP_peak_3351	chr2	152615522	152615522	+	9.49095	NA	intron (NM_001289716, intron 2 of 2)	intron (NM_001289716, intron 2 of 2)	35613	NM_053091	84682	Mm.196668	NM_053091	ENSMUSG00000009876	Cox4i2	Cox4b|CoxIV-2	cytochrome c oxidase subunit IV isoform 2	protein-coding
NO16_cd19pos_pax5ChIP_peak_5574	chr9	90093575	90093575	+	4.25163	NA	intron (NM_001003911, intron 23 of 23)	intron (NM_001003911, intron 23 of 23)	35759	NM_001003911	108153	Mm.102141	NM_001003911	ENSMUSG00000032363	Adamts7	ADAM-TS7|ADAMTS7B	a disintegrin-like and metallopeptidase (reprolysin type) with thrombospondin type 1 motif, 7	protein-coding
NO16_cd19pos_pax5ChIP_peak_5018	chr7	125919967	125919967	+	60.5579	NA	intron (NM_027815, intron 12 of 30)	intron (NM_027815, intron 12 of 30)	36182	NM_027815	71517	Mm.213298	NM_027815	ENSMUSG00000030982	9030624J02Rik	2610029J22Rik	RIKEN cDNA 9030624J02 gene	protein-coding
NO16_cd19pos_pax5ChIP_peak_259	chr1	134979906	134979906	+	10.219	NA	intron (NM_001099276, intron 12 of 32)	intron (NM_001099276, intron 12 of 32)	37317	NM_001099276	240752	Mm.387308	NM_001099276	ENSMUSG00000026447	Pik3c2b	C330011J12Rik|Gm199|PI3K-C2beta|PI3KC2beta	phosphoinositide-3-kinase, class 2, beta polypeptide	protein-coding
NO16_cd19pos_pax5ChIP_peak_2443	chr17	29535192	29535192	+	6.7373	NA	Intergenic	Intergenic	37333	NM_001159538	26382	Mm.279187	NM_013710	ENSMUSG00000024013	Fgd2	Tcd-2|Tcd2|ZFYVE4|tcs-2|tcs2	FYVE, RhoGEF and PH domain containing 2	protein-coding
NO16_cd19pos_pax5ChIP_peak_2044	chr15	73498794	73498794	+	67.6886	NA	Intergenic	Intergenic	39141	NM_173365	239530	Mm.122997	NM_173365	ENSMUSG00000045281	Gpr20	A430106B11Rik	G protein-coupled receptor 20	protein-coding
NO16_cd19pos_pax5ChIP_peak_5146	chr8	37197105	37197105	+	7.6129	NA	intron (NM_172911, intron 4 of 5)	intron (NM_172911, intron 4 of 5)	39223	NM_172911	244418	Mm.244971	NM_172911	ENSMUSG00000050271	D8Ertd82e	9830148H23|Sgk223|mFLJ00269	DNA segment, Chr 8, ERATO Doi 82, expressed	protein-coding
NO16_cd19pos_pax5ChIP_peak_5303	chr8	119912503	119912503	+	7.40379	NA	intron (NM_001163262, intron 3 of 20)	intron (NM_001163262, intron 3 of 20)	39433	NM_028941	74440	Mm.233181	NM_028941	ENSMUSG00000034390	Cmip	4933407C03Rik|5830471E12Rik|AI314065|AI464126	c-Maf inducing protein	protein-coding
NO16_cd19pos_pax5ChIP_peak_5585	chr9	96338544	96338544	+	8.95006	NA	Intergenic	Intergenic	40470	NM_011279	19823	Mm.28235	NM_011279	ENSMUSG00000051234	Rnf7	Rbx2|SAG	ring finger protein 7	protein-coding
NO16_cd19pos_pax5ChIP_peak_3123	chr2	32901873	32901873	+	7.26118	NA	intron (NM_178888, intron 6 of 28)	intron (NM_178888, intron 6 of 28)	40851	NM_178888	99326	Mm.41290	NM_178888	ENSMUSG00000038860	Garnl3	AW120551	GTPase activating RANGAP domain-like 3	protein-coding
NO16_cd19pos_pax5ChIP_peak_5056	chr7	135520785	135520785	+	13.5951	NA	intron (NM_026418, intron 4 of 4)	intron (NM_026418, intron 4 of 4)	40901	NM_026418	67865	Mm.18635	NM_026418	ENSMUSG00000030844	Rgs10	2310010N19Rik	regulator of G-protein signalling 10	protein-coding
NO16_cd19pos_pax5ChIP_peak_3134	chr2	35593274	35593274	+	6.08859	NA	Intergenic	Intergenic	41022	NM_001290639	69601	Mm.29629	NM_001001602	ENSMUSG00000026883	Dab2ip	2310011D08Rik|AI480459|Aip1|mKIAA1743	disabled 2 interacting protein	protein-coding
NO16_cd19pos_pax5ChIP_peak_1933	chr15	11287375	11287375	+	14.8662	NA	Intergenic	Intergenic	42038	NM_033074	110960	Mm.286061	NM_033074	ENSMUSG00000022241	Tars	D15Wsu59e|ThrRS	threonyl-tRNA synthetase	protein-coding
NO16_cd19pos_pax5ChIP_peak_1095	chr11	120166383	120166383	+	20.8165	NA	Intergenic	Intergenic	42344	NR_105900	102465564		NR_105900		Mir6935	mmu-mir-6935	microRNA mir-6935	ncRNA
NO16_cd19pos_pax5ChIP_peak_2038	chr15	72334133	72334133	+	50.6316	NA	Intergenic	Intergenic	42576	NM_001033876	223604	Mm.386856	NM_001033876	ENSMUSG00000036760	Kcnk9	Task3	potassium channel, subfamily K, member 9	protein-coding
NO16_cd19pos_pax5ChIP_peak_1531	chr13	54526772	54526772	+	32.0519	NA	Intergenic	Intergenic	43429	NM_028597	73666	Mm.292487	NM_028597	ENSMUSG00000025872	Thoc3	2410044K02Rik|AL033344	THO complex 3	protein-coding
NO16_cd19pos_pax5ChIP_peak_1402	chr13	13920463	13920463	+	9.64033	NA	TTS (NM_010317)	TTS (NM_010317)	43657	NM_010317	14706	Mm.215394	NM_010317	ENSMUSG00000021303	Gng4	-	guanine nucleotide binding protein (G protein), gamma 4	protein-coding
NO16_cd19pos_pax5ChIP_peak_2713	chr18	39603171	39603171	+	12.3941	NA	intron (NM_008173, intron 1 of 7)	B4|SINE|B4	43728	NM_008173	14815	Mm.129481	NM_008173	ENSMUSG00000024431	Nr3c1	GR|Grl-1|Grl1	nuclear receptor subfamily 3, group C, member 1	protein-coding
NO16_cd19pos_pax5ChIP_peak_4609	chr6	90714903	90714903	+	8.49759	NA	intron (NM_001134384, intron 1 of 13)	intron (NM_001134384, intron 1 of 13)	45214	NM_001134384	232227	Mm.196943	NM_182784	ENSMUSG00000034312	Iqsec1	AW561907|BC026481|BRAG2|D6Ertd349e|cI-43	IQ motif and Sec7 domain 1	protein-coding
NO16_cd19pos_pax5ChIP_peak_143	chr1	72536861	72536861	+	16.0548	NA	intron (NM_001045533, intron 1 of 3)	intron (NM_001045533, intron 1 of 3)	46277	NM_001045533	381270	Mm.337023	NM_001045533	ENSMUSG00000039372	March4	BC056494|mKIAA1399	membrane-associated ring finger (C3HC4) 4	protein-coding
NO16_cd19pos_pax5ChIP_peak_4095	chr5	22892939	22892939	+	6.3178	NA	Intergenic	Intergenic	47232	NR_040469	269630	Mm.425231	NR_040469	ENSMUSG00000073147	5031425E22Rik	-	RIKEN cDNA 5031425E22 gene	ncRNA
NO16_cd19pos_pax5ChIP_peak_681	chr10	116116196	116116196	+	19.7375	NA	Intergenic	Intergenic	50037	NR_045345	72286	Mm.396207	NR_045345		1700030O20Rik	-	RIKEN cDNA 1700030O20 gene	ncRNA
NO16_cd19pos_pax5ChIP_peak_2206	chr16	21473614	21473614	+	36.1442	NA	intron (NM_001285893, intron 15 of 46)	intron (NM_001285893, intron 15 of 46)	50423	NM_001285894	209018	Mm.235683	NM_145948	ENSMUSG00000033653	Vps8	AI315068|AU040738|mKIAA0804	vacuolar protein sorting 8 homolog (S. cerevisiae)	protein-coding
NO16_cd19pos_pax5ChIP_peak_2445	chr17	30193318	30193318	+	24.4077	NA	intron (NM_148926, intron 1 of 4)	B4A|SINE|B4	51286	NM_148926	21769	Mm.220972	NM_148926	ENSMUSG00000044477	Zfand3	AW539211|TEG-27|Tex27	zinc finger, AN1-type domain 3	protein-coding
NO16_cd19pos_pax5ChIP_peak_3657	chr3	115656238	115656238	+	31.4994	NA	intron (NM_023214, intron 10 of 10)	intron (NM_023214, intron 10 of 10)	54086	NM_023214	66500	Mm.34550	NM_023214	ENSMUSG00000054414	Slc30a7	1810059J10Rik|2610034N15Rik|4833428C12Rik|AI467242|ZnT-7|ZnT7|Zntl2	solute carrier family 30 (zinc transporter), member 7	protein-coding
NO16_cd19pos_pax5ChIP_peak_1307	chr12	103621655	103621655	+	6.09912	NA	intron (NM_001161365, intron 8 of 9)	intron (NM_001161365, intron 8 of 9)	56252	NM_011175	19141	Mm.17185	NM_011175	ENSMUSG00000021190	Lgmn	AEP|AI746452|AU022324|Prsc1	legumain	protein-coding
NO16_cd19pos_pax5ChIP_peak_3314	chr2	135624143	135624143	+	7.87533	NA	intron (NM_013829, intron 1 of 36)	intron (NM_013829, intron 1 of 36)	56577	NM_013829	18798	Mm.38009	NM_013829	ENSMUSG00000039943	Plcb4	A930039J07Rik|AI854601|C230058B11Rik	phospholipase C, beta 4	protein-coding
NO16_cd19pos_pax5ChIP_peak_3429	chr2	169837529	169837529	+	19.0634	NA	Intergenic	Intergenic	58642	NR_033634	100043910	Mm.468546	NR_033632	ENSMUSG00000097065	A630075F10Rik	4831414D02|Gm4722	RIKEN cDNA A630075F10 gene	ncRNA
NO16_cd19pos_pax5ChIP_peak_1489	chr13	41522598	41522598	+	77.6864	NA	intron (NM_001111324, intron 1 of 7)	intron (NM_001111324, intron 1 of 7)	60131	NM_001111324	18003	Mm.288980	NM_017464	ENSMUSG00000021365	Nedd9	Cas-L|CasL|HEF1|MEF1|Nedd-9|p105	neural precursor cell expressed, developmentally down-regulated gene 9	protein-coding
NO16_cd19pos_pax5ChIP_peak_5148	chr8	37251670	37251670	+	38.2026	NA	Intergenic	Intergenic	60900	NM_001081150	244421	Mm.324032	NM_001081150	ENSMUSG00000039633	Lonrf1	-	LON peptidase N-terminal domain and ring finger 1	protein-coding
NO16_cd19pos_pax5ChIP_peak_5023	chr7	128597254	128597254	+	35.1257	NA	intron (NM_001081327, intron 1 of 1)	MTD|LTR|MaLR	61444	NM_001081327	195646	Mm.247449	NM_177575	ENSMUSG00000046321	Hs3st2	6430516N12Rik|A830061E14Rik|AW491345	heparan sulfate (glucosamine) 3-O-sulfotransferase 2	protein-coding
NO16_cd19pos_pax5ChIP_peak_1722	chr14	31104707	31104707	+	11.9745	NA	intron (NM_001083616, intron 3 of 46)	intron (NM_001083616, intron 3 of 46)	61965	NM_001083616	12289	Mm.9772	NM_028981	ENSMUSG00000015968	Cacna1d	8430418G19Rik|C79217|Cacnl1a2|Cchl1a|Cchl1a2|D-LTCC	calcium channel, voltage-dependent, L type, alpha 1D subunit	protein-coding
NO16_cd19pos_pax5ChIP_peak_2912	chr19	32359769	32359769	+	4.7066	NA	intron (NM_001168525, intron 2 of 9)	intron (NM_001168525, intron 2 of 9)	64037	NM_001168525	208449	Mm.329810	NM_144792	ENSMUSG00000040451	Sgms1	9530058O11Rik|AI841905|C80702|Mob|Sms1|Sor1|Tmem23	sphingomyelin synthase 1	protein-coding
NO16_cd19pos_pax5ChIP_peak_4844	chr7	48987884	48987884	+	21.7881	NA	Intergenic	L1_Mur1|LINE|L1	64500	NR_004441	75835	Mm.159597	NM_029460	ENSMUSG00000074164	Vmn2r-ps54	1700108E19Rik|4930562N12Rik|Casr-rs5|ENSMUSG00000078527|Gm10948|Gprc2a-rs5	vomeronasal 2, receptor, pseudogene 54	pseudo
NO16_cd19pos_pax5ChIP_peak_1850	chr14	77142282	77142282	+	70.8338	NA	Intergenic	Intergenic	64907	NR_015485	73272	Mm.116804	NR_015485		1700108F19Rik	1700020I02Rik|BB065030	RIKEN cDNA 1700108F19 gene	ncRNA
NO16_cd19pos_pax5ChIP_peak_1293	chr12	100799100	100799100	+	9.49095	NA	Intergenic	Intergenic	67084	NR_045288	73457	Mm.383439	NR_045288		1700064M15Rik	-	RIKEN cDNA 1700064M15 gene	ncRNA
NO16_cd19pos_pax5ChIP_peak_3846	chr4	62347928	62347928	+	11.6076	NA	intron (NM_134257, intron 10 of 15)	intron (NM_134257, intron 10 of 15)	67222	NM_134257	50780	Mm.286753	NM_019492	ENSMUSG00000059810	Rgs3	4930506N09Rik|C2PA-RGS3|C2pa|PDZ-RGS3|RGS3S	regulator of G-protein signaling 3	protein-coding
NO16_cd19pos_pax5ChIP_peak_1982	chr15	40033574	40033574	+	63.5064	NA	Intergenic	L1Md_F2|LINE|L1	67663	NM_001256056	328531	Mm.60703	NM_001256056		9330182O14Rik	-	RIKEN cDNA 9330182O14 gene	protein-coding
NO16_cd19pos_pax5ChIP_peak_4242	chr5	97753131	97753131	+	241.583	NA	Intergenic	Intergenic	68218	NM_001033191	97243	Mm.11746	NM_001033191	ENSMUSG00000046000	Naa11	Ard1b|Ard2|C80008	N(alpha)-acetyltransferase 11, NatA catalytic subunit	protein-coding
NO16_cd19pos_pax5ChIP_peak_2741	chr18	61491588	61491588	+	7.46913	NA	intron (NM_133249, intron 1 of 11)	intron (NM_133249, intron 1 of 11)	68497	NM_133249	170826	Mm.415302	NM_133249	ENSMUSG00000033871	Ppargc1b	4631412G21Rik|Perc	peroxisome proliferative activated receptor, gamma, coactivator 1 beta	protein-coding
NO16_cd19pos_pax5ChIP_peak_3847	chr4	62349423	62349423	+	13.1494	NA	intron (NM_134257, intron 10 of 15)	intron (NM_134257, intron 10 of 15)	68717	NM_134257	50780	Mm.286753	NM_019492	ENSMUSG00000059810	Rgs3	4930506N09Rik|C2PA-RGS3|C2pa|PDZ-RGS3|RGS3S	regulator of G-protein signaling 3	protein-coding
NO16_cd19pos_pax5ChIP_peak_1799	chr14	60147975	60147975	+	6.93373	NA	intron (NM_026908, intron 9 of 10)	intron (NM_026908, intron 9 of 10)	68821	NM_001168537	71891	Mm.439850	NM_027986	ENSMUSG00000021982	Cdadc1	2310010M10Rik|AI449174|AI463398|BB130816|NYD-SP15	cytidine and dCMP deaminase domain containing 1	protein-coding
NO16_cd19pos_pax5ChIP_peak_2207	chr16	21493136	21493136	+	44.6566	NA	intron (NM_001285893, intron 20 of 46)	intron (NM_001285893, intron 20 of 46)	69945	NM_001285894	209018	Mm.235683	NM_145948	ENSMUSG00000033653	Vps8	AI315068|AU040738|mKIAA0804	vacuolar protein sorting 8 homolog (S. cerevisiae)	protein-coding
NO16_cd19pos_pax5ChIP_peak_2763	chr18	69575333	69575333	+	5.71747	NA	intron (NM_001083967, intron 3 of 19)	intron (NM_001083967, intron 3 of 19)	69958	NM_001083967	21413	Mm.4269	NM_013685	ENSMUSG00000053477	Tcf4	5730422P05Rik|ASP-I2|E2-2|E2.2|ITF-2|ITF-2b|ITF2|ME2|MITF-2A|MITF-2B|SEF-2|SEF2|SEF2-1|TFE|Tcf-4|bHLHb19	transcription factor 4	protein-coding
NO16_cd19pos_pax5ChIP_peak_5347	chr8	129399746	129399746	+	7.55682	NA	Intergenic	Intergenic	70075	NM_024214	67952	Mm.6932	NM_024214	ENSMUSG00000093904	Tomm20	1810060K07Rik|BB284719|Gm19268|MAS20|MOM19|TOM20|mKIAA0016	translocase of outer mitochondrial membrane 20 homolog (yeast)	protein-coding
NO16_cd19pos_pax5ChIP_peak_2756	chr18	68349245	68349245	+	13.1494	NA	intron (NM_172631, intron 3 of 5)	intron (NM_172631, intron 3 of 5)	71382	NR_106078	102465702		NR_106078	miRBase:MI0023714	Mir7219	mmu-mir-7219	microRNA mir-7219	ncRNA
NO16_cd19pos_pax5ChIP_peak_3164	chr2	62176068	62176068	+	8.40034	NA	intron (NM_001159543, intron 23 of 24)	intron (NM_001159543, intron 23 of 24)	74220	NM_010074	13482	Mm.1151	NM_010074	ENSMUSG00000035000	Dpp4	Cd26|Dpp-4|THAM	dipeptidylpeptidase 4	protein-coding
NO16_cd19pos_pax5ChIP_peak_4488	chr6	38710097	38710097	+	5.56936	NA	intron (NM_001294144, intron 2 of 14)	intron (NM_001294144, intron 2 of 14)	77213	NM_001136065	15258	Mm.23790	NM_010433	ENSMUSG00000061436	Hipk2	1110014O20Rik|B230339E18Rik|Stank	homeodomain interacting protein kinase 2	protein-coding
NO16_cd19pos_pax5ChIP_peak_978	chr11	88244174	88244174	+	6.01825	NA	intron (NM_054043, intron 7 of 13)	intron (NM_054043, intron 7 of 13)	77899	NR_039545	100628571		NR_039545	miRBase:MI0016973	Mir378b	mmu-mir-378b	microRNA 378b	ncRNA
NO16_cd19pos_pax5ChIP_peak_2891	chr19	25390334	25390334	+	43.0683	NA	intron (NM_181404, intron 2 of 13)	intron (NM_181404, intron 2 of 13)	78642	NM_181404	107351	Mm.260722	NM_181404	ENSMUSG00000032702	Kank1	A930031B09Rik|AU015049|AW121052|Ankrd15|D330024H06Rik|mKIAA0172	KN motif and ankyrin repeat domains 1	protein-coding
NO16_cd19pos_pax5ChIP_peak_3241	chr2	116805717	116805717	+	5.99065	NA	Intergenic	Intergenic	79829	NR_040335	320975	Mm.132509	NR_040335	ENSMUSG00000085316	D330050G23Rik	-	RIKEN cDNA D330050G23 gene	ncRNA
NO16_cd19pos_pax5ChIP_peak_2598	chr17	80380818	80380818	+	8.66784	NA	Intergenic	Intergenic	80790	NM_144802	72692	Mm.64579	NM_144802	ENSMUSG00000024095	Hnrnpll	2510028H02Rik|2810036L13Rik|AI256697|AI852082|Hnrpll	heterogeneous nuclear ribonucleoprotein L-like	protein-coding
NO16_cd19pos_pax5ChIP_peak_5066	chr7	139883954	139883954	+	26.2664	NA	intron (NM_029609, intron 6 of 6)	intron (NM_029609, intron 6 of 6)	81628	NM_029609	76429	Mm.276721	NM_029609	ENSMUSG00000030946	Lhpp	2310007H09Rik	phospholysine phosphohistidine inorganic pyrophosphate phosphatase	protein-coding
NO16_cd19pos_pax5ChIP_peak_2880	chr19	21461742	21461742	+	8.7815	NA	Intergenic	Lx|LINE|L1	85409	NM_010266	14544	Mm.45054	NM_010266	ENSMUSG00000058624	Gda	AU015411|AW047581	guanine deaminase	protein-coding
NO16_cd19pos_pax5ChIP_peak_5067	chr7	139891128	139891128	+	14.9988	NA	intron (NM_029609, intron 6 of 6)	intron (NM_029609, intron 6 of 6)	87490	NM_175268	77938	Mm.225649	NM_175268	ENSMUSG00000030956	Fam53b	A930008G19Rik|mKIAA0140	family with sequence similarity 53, member B	protein-coding
NO16_cd19pos_pax5ChIP_peak_4007	chr4	139300233	139300233	+	33.1574	NA	intron (NM_011039, intron 8 of 8)	intron (NM_011039, intron 8 of 8)	88650	NM_011039	18509	Mm.218760	NM_011039	ENSMUSG00000028736	Pax7	Pax-7	paired box 7	protein-coding
NO16_cd19pos_pax5ChIP_peak_5065	chr7	139672473	139672473	+	38.4823	NA	Intergenic	Intergenic	95608	NM_016978	18242	Mm.13694	NM_016978	ENSMUSG00000030934	Oat	AI194874	ornithine aminotransferase	protein-coding
NO16_cd19pos_pax5ChIP_peak_763	chr11	22663826	22663826	+	11.2367	NA	Intergenic	PB1D10|SINE|Alu	95909	NM_016888	53625	Mm.395495	NM_016888	ENSMUSG00000051650	B3gnt2	AA408337|AA409404|AW260308|B3Galt6|B3gnt1|BGnT-1|BGnT-2|BGnT1|BGnT2|Beta3gnt	UDP-GlcNAc:betaGal beta-1,3-N-acetylglucosaminyltransferase 2	protein-coding
NO16_cd19pos_pax5ChIP_peak_3711	chr3	141956698	141956698	+	15.9564	NA	intron (NM_001190852, intron 7 of 15)	MTD|LTR|MaLR	98116	NM_022554	56376	Mm.117709	NM_019808	ENSMUSG00000028273	Pdlim5	1110001A05Rik|AI987914|C87059|Enh|Enh1|Enh2|Enh3|LIM	PDZ and LIM domain 5	protein-coding
NO16_cd19pos_pax5ChIP_peak_2588	chr17	73649647	73649647	+	19.2587	NA	Intergenic	Intergenic	98989	NM_001033444	381122	Mm.81496	NM_001033444	ENSMUSG00000043705	Capn13	CANP 13|Gm943	calpain 13	protein-coding
NO16_cd19pos_pax5ChIP_peak_2347	chr16	95651713	95651713	+	9.59236	NA	intron (NM_133659, intron 2 of 10)	intron (NM_133659, intron 2 of 10)	100259	NM_133659	13876	Mm.164531	NM_133659	ENSMUSG00000040732	Erg	D030036I24Rik	avian erythroblastosis virus E-26 (v-ets) oncogene related	protein-coding
NO16_cd19pos_pax5ChIP_peak_5322	chr8	123964607	123964607	+	48.8952	NA	Intergenic	Intergenic	101247	NM_029597	76405	Mm.165697	NM_029597	ENSMUSG00000031809	1700018B08Rik	1700084O22Rik	RIKEN cDNA 1700018B08 gene	protein-coding
NO16_cd19pos_pax5ChIP_peak_2346	chr16	95650059	95650059	+	17.0127	NA	intron (NM_133659, intron 2 of 10)	intron (NM_133659, intron 2 of 10)	101913	NM_133659	13876	Mm.164531	NM_133659	ENSMUSG00000040732	Erg	D030036I24Rik	avian erythroblastosis virus E-26 (v-ets) oncogene related	protein-coding
NO16_cd19pos_pax5ChIP_peak_3818	chr4	49176416	49176416	+	11.9745	NA	intron (NM_178756, intron 1 of 7)	MTD-int|LTR|MaLR	104082	NM_178756	272031	Mm.299460	NM_178756	ENSMUSG00000063446	Lppr1	E130309F12Rik|PRG-3|mKIAA4247	lipid phosphate phosphatase-related protein type 1	protein-coding
NO16_cd19pos_pax5ChIP_peak_1248	chr12	81105704	81105704	+	6.9717	NA	Intergenic	Intergenic	108296	NM_007564	12192	Mm.235132	NM_007564	ENSMUSG00000021127	Zfp36l1	AW742437|AW743212|Berg36|Brf1|D530020L18Rik|ERF1|TIS11b|cMG1	zinc finger protein 36, C3H type-like 1	protein-coding
NO16_cd19pos_pax5ChIP_peak_3707	chr3	138979943	138979943	+	69.7242	NA	intron (NM_198659, intron 9 of 13)	Lx9|LINE|L1	111086	NM_198659	381476	Mm.188334	NM_198659	ENSMUSG00000047940	Stpg2	B930007M17Rik|Gm1017	sperm tail PG rich repeat containing 2	protein-coding
NO16_cd19pos_pax5ChIP_peak_1954	chr15	27842625	27842625	+	13.2597	NA	intron (NM_001081302, intron 2 of 56)	intron (NM_001081302, intron 2 of 56)	112978	NM_001081302	223435	Mm.485422	NM_001081302	ENSMUSG00000022263	Trio	6720464I07Rik|AA408740|Solo	triple functional domain (PTPRF interacting)	protein-coding
NO16_cd19pos_pax5ChIP_peak_873	chr11	67896430	67896430	+	80.927	NA	intron (NM_018768, intron 6 of 7)	L1MC3|LINE|L1	116445	NM_018768	55943	Mm.3973	NM_018768	ENSMUSG00000020903	Stx8	0610007H08Rik|1110002H11Rik|4930571E13Rik|CARB	syntaxin 8	protein-coding
NO16_cd19pos_pax5ChIP_peak_48	chr1	33608373	33608373	+	4.59936	NA	intron (NM_008922, intron 7 of 13)	L1VL1|LINE|L1	118266	NM_008922	19076	Mm.27705	NM_008922	ENSMUSG00000026134	Prim2	AI323589	DNA primase, p58 subunit	protein-coding
NO16_cd19pos_pax5ChIP_peak_3016	chr19	61133518	61133518	+	7.01837	NA	intron (NM_018869, intron 4 of 15)	intron (NM_018869, intron 4 of 15)	118694	NM_001177513	633057	Mm.426097	NM_001177513	ENSMUSG00000094649	Gm7102	EG633057	predicted gene 7102	protein-coding
NO16_cd19pos_pax5ChIP_peak_3820	chr4	49298364	49298364	+	29.3857	NA	intron (NM_178756, intron 3 of 7)	intron (NM_178756, intron 3 of 7)	122659	NM_145368	209186	Mm.35071	NM_145368	ENSMUSG00000060317	Acnat2	C730036D15Rik	acyl-coenzyme A amino acid N-acyltransferase 2	protein-coding
NO16_cd19pos_pax5ChIP_peak_3190	chr2	76639598	76639598	+	47.7971	NA	intron (NM_011652, intron 191 of 312)	intron (NM_011652, intron 191 of 312)	126226	NM_031256	83435	Mm.41636	NM_031256	ENSMUSG00000002733	Plekha3	FAPP1	pleckstrin homology domain-containing, family A (phosphoinositide binding specific) member 3	protein-coding
NO16_cd19pos_pax5ChIP_peak_1120	chr12	12819998	12819998	+	6.7373	NA	Intergenic	Intergenic	128644	NM_008709	18109	Mm.16469	NM_008709	ENSMUSG00000037169	Mycn	N-myc|Nmyc|Nmyc-1|Nmyc1|bHLHe37|c-nmyc	v-myc myelocytomatosis viral related oncogene, neuroblastoma derived (avian)	protein-coding
NO16_cd19pos_pax5ChIP_peak_3071	chr2	21419908	21419908	+	13.2694	NA	intron (NM_001004761, intron 2 of 10)	RLTR25B|LTR|ERVK	130714	NM_001004761	241263	Mm.166647	NM_175706	ENSMUSG00000045967	Gpr158	5330427M13Rik|mKIAA1136	G protein-coupled receptor 158	protein-coding
NO16_cd19pos_pax5ChIP_peak_3515	chr3	52204429	52204429	+	7.6129	NA	Intergenic	Intergenic	132170	NM_019739	56458	Mm.29891	NM_019739	ENSMUSG00000044167	Foxo1	AI876417|Afxh|FKHR|Fkhr1|Foxo1a	forkhead box O1	protein-coding
NO16_cd19pos_pax5ChIP_peak_4262	chr5	102363422	102363422	+	33.4723	NA	intron (NM_172882, intron 15 of 66)	intron (NM_172882, intron 15 of 66)	135518	NM_172882	72145	Mm.332522	NM_172882	ENSMUSG00000043940	Wdfy3	2610509D04Rik|ALFY|AW319683|B930017C24|BWF1|Bchs|D5Ertd66e|Ggtb3|ZFYVE25|mKIAA0993	WD repeat and FYVE domain containing 3	protein-coding
NO16_cd19pos_pax5ChIP_peak_4871	chr7	56752675	56752675	+	14.8662	NA	intron (NM_175272, intron 11 of 37)	intron (NM_175272, intron 11 of 37)	139530	NM_001005232	13172	Mm.307176	NM_001005232	ENSMUSG00000030507	Dbx1	AI426026|Dbx	developing brain homeobox 1	protein-coding
NO16_cd19pos_pax5ChIP_peak_1525	chr13	52337856	52337856	+	8.95006	NA	Intergenic	ORR1C1-int|LTR|MaLR	145746	NR_045061	74050	Mm.84860	NR_045061		4921525O09Rik	-	RIKEN cDNA 4921525O09 gene	ncRNA
NO16_cd19pos_pax5ChIP_peak_2020	chr15	63489553	63489553	+	11.7934	NA	Intergenic	Intergenic	150741	NM_031378	83492	Mm.335619	NM_031378	ENSMUSG00000079025	Gsdmc	Gsdmc1|Mlze	gasdermin C	protein-coding
NO16_cd19pos_pax5ChIP_peak_2318	chr16	81353636	81353636	+	13.8544	NA	intron (NM_001113208, intron 1 of 17)	intron (NM_001113208, intron 1 of 17)	152694	NM_010954	17968	Mm.433941	NM_010954	ENSMUSG00000022762	Ncam2	Ncam-2|Ocam|RNCAM	neural cell adhesion molecule 2	protein-coding
NO16_cd19pos_pax5ChIP_peak_230	chr1	129411287	129411287	+	61.8699	NA	intron (NM_028135, intron 5 of 7)	intron (NM_028135, intron 5 of 7)	163311	NM_028135	72160	Mm.281287	NM_028135	ENSMUSG00000026347	Tmem163	2610024A01Rik|SV31	transmembrane protein 163	protein-coding
NO16_cd19pos_pax5ChIP_peak_229	chr1	129408104	129408104	+	31.4819	NA	intron (NM_028135, intron 5 of 7)	intron (NM_028135, intron 5 of 7)	166494	NM_028135	72160	Mm.281287	NM_028135	ENSMUSG00000026347	Tmem163	2610024A01Rik|SV31	transmembrane protein 163	protein-coding
NO16_cd19pos_pax5ChIP_peak_5242	chr8	90301595	90301595	+	11.2502	NA	intron (NM_033327, intron 4 of 7)	intron (NM_033327, intron 4 of 7)	181899	NM_033327	94187	Mm.23452	NM_033327	ENSMUSG00000045333	Zfp423	Ebfaz|Roaz|Zfp104|Znf423|ataxia1|mKIAA0760|nur12	zinc finger protein 423	protein-coding
NO16_cd19pos_pax5ChIP_peak_4227	chr5	89684380	89684380	+	18.6227	NA	Intergenic	Intergenic	202543	NM_008096	14473	Mm.196595	NM_008096	ENSMUSG00000035540	Gc	DBP|VDB	group specific component	protein-coding
NO16_cd19pos_pax5ChIP_peak_22	chr1	14090905	14090905	+	19.0634	NA	Intergenic	Intergenic	209375	NM_001252192	14048	Mm.250185	NM_010164	ENSMUSG00000025932	Eya1	bor	eyes absent 1 homolog (Drosophila)	protein-coding
NO16_cd19pos_pax5ChIP_peak_1390	chr13	11829267	11829267	+	3.99263	NA	intron (NM_023868, intron 37 of 104)	intron (NM_023868, intron 37 of 104)	214948	NR_027813	664793	Mm.410565	NR_027813		Zp4-ps	EG664793|Zp4|Zpb	zona pellucida glycoprotein 4, pseudogene	pseudo
NO16_cd19pos_pax5ChIP_peak_228	chr1	129357904	129357904	+	11.7184	NA	intron (NM_145128, intron 14 of 17)	intron (NM_145128, intron 14 of 17)	216694	NM_028135	72160	Mm.281287	NM_028135	ENSMUSG00000026347	Tmem163	2610024A01Rik|SV31	transmembrane protein 163	protein-coding
NO16_cd19pos_pax5ChIP_peak_1188	chr12	54040729	54040729	+	10.9618	NA	intron (NM_198111, intron 7 of 13)	intron (NM_198111, intron 7 of 13)	240359	NM_198111	238161	Mm.310822	NM_198111	ENSMUSG00000061603	Akap6	AI482140|Akapalpha|Akapbeta|PRKA	A kinase (PRKA) anchor protein 6	protein-coding
NO16_cd19pos_pax5ChIP_peak_1450	chr13	29694461	29694461	+	7.68129	NA	intron (NM_144536, intron 9 of 15)	intron (NM_144536, intron 9 of 15)	252996	NM_144536	68916	Mm.212227	NM_144536	ENSMUSG00000006191	Cdkal1	1190005B03Rik|6620401C13Rik	CDK5 regulatory subunit associated protein 1-like 1	protein-coding
NO16_cd19pos_pax5ChIP_peak_1346	chr12	115421169	115421169	+	4.46686	NA	Intergenic	Intergenic	286508	NR_106062	102465663		NR_106062		Mir7094-1	mmu-mir-7094-1	microRNA mir-7094-1	ncRNA
NO16_cd19pos_pax5ChIP_peak_630	chr10	83574411	83574411	+	22.3167	NA	Intergenic	Intergenic	328805	NM_001004363	77976	Mm.25874	NM_001004363	ENSMUSG00000020032	Nuak1	AU014801|AW494241|B230104P22Rik|Omphk1	NUAK family, SNF1-like kinase, 1	protein-coding
NO16_cd19pos_pax5ChIP_peak_2645	chr18	8497634	8497634	+	23.5193	NA	Intergenic	Intergenic	628439	NM_153085	225131	Mm.204524	NM_153085	ENSMUSG00000024283	Wac	1110067P07Rik|A230035H12Rik|AI256735|AI256776|Wwp4	WW domain containing adaptor with coiled-coil	protein-coding
NO16_cd19pos_pax5ChIP_peak_4906	chr7	84297517	84297517	+	9.49123	NA	Intergenic	Intergenic	922744	NM_001199224	244071	Mm.322829	NM_172902	ENSMUSG00000025754	Agbl1	Ccp4|D430020F16|EG244071|Nna1-l1	ATP/GTP binding protein-like 1	protein-coding
